# Supplementary material for: Lactic acid bacteria and endogenous ethanol mediate proton pump inhibitor-associated MASLD: a multicohort cross-sectional mediation analysis
Source: Gut Microbes. 2026 May 3;18(1):2664712. doi: 10.1080/19490976.2026.2664712 (PMC13154942; doi:10.1080/19490976.2026.2664712)
Supplement: Supplementary_table_2.xlsx [file KGMI_A_2664712_SM2465.xlsx]

## Sheet: Sheet1
	PPI association statistics				FLI association statistics				Mediation analysis
Taxon	Estimate	Std..Error	p.value	p.adjusted	Estimate	Std..Error	p.value	p.adjusted	proportion_mediated	pm_ci.lb	pm_ci.ub	pvals	padj
Genus.Streptococcus	0.0208322	0.00126914	1.70408e-57	6.69702e-55	75.8077	29.9252	0.011364	0.0302568	0.13508	0.034655	0.279701	0.006	0.0561429
Family.Streptococcaceae	0.0208233	0.00127438	5.13181e-57	1.0084e-54	70.2511	29.8075	0.0185109	0.0463363	0.125126	0.0287661	0.249101	0.012	0.0873333
Class.Bacilli	0.0269942	0.00230871	9.19904e-31	7.23045e-29	50.5683	16.4401	0.0021221	0.00700827	0.11676	0.0384942	0.222489	0.004	0.0542069
Order.Lactobacillales	0.0265495	0.00228187	1.74096e-30	1.14033e-28	49.7001	16.6353	0.0028398	0.00878774	0.112865	0.03508	0.225693	0.008	0.0668936
Class.Clostridia	-0.0410205	0.00956565	1.87087e-05	0.000319674	-30.2542	3.92782	1.93004e-14	1.869e-12	0.106153	0.0573529	0.179333	0	0
Order.Clostridiales	-0.0408389	0.00956013	2.01388e-05	0.000329772	-30.1667	3.93042	2.37786e-14	1.869e-12	0.105377	0.057539	0.172977	0	0
Genus.Unknown	-0.0139922	0.00291587	1.69462e-06	3.17136e-05	-85.0353	12.9273	5.82396e-11	2.54313e-09	0.101772	0.0571644	0.171045	0	0
Genus.Christensenellaceae_R-7_group	-0.00314121	0.00102186	0.00213565	0.0226841	-304.698	36.6972	1.66584e-16	2.43813e-14	0.0818672	0.0137696	0.178411	0.022	0.139452
Genus.Lachnospiraceae_FCS020_group	-0.000285423	7.38539e-05	0.000114145	0.00160211	-3326.97	510.473	8.67262e-11	3.1608e-09	0.0812236	0.0392792	0.143002	0	0
Genus.Ruminococcaceae_UCG-010	-0.00125364	0.000351055	0.000362456	0.00445142	-699.596	107.393	8.84702e-11	3.1608e-09	0.0750178	0.0428072	0.127658	0	0
Family.Unknown	-0.00447949	0.00122155	0.000250624	0.00328317	-191.207	30.8889	7.03849e-10	1.3172e-08	0.0732615	0.0394816	0.129974	0	0
Family.Ruminococcaceae	-0.0156906	0.00625653	0.0122107	0.0727091	-53.1471	5.98167	1.21917e-18	4.79135e-16	0.0713286	0.016048	0.13227	0.01	0.0770588
Genus.Ruminococcaceae_UCG-014	-0.0031095	0.000910399	0.000647066	0.00747932	-262.38	41.4307	2.85702e-10	6.88925e-09	0.0697855	0.0308576	0.128812	0.002	0.03144
Family.Christensenellaceae	-0.00289916	0.00122274	0.0178164	0.0921296	-254.236	30.6698	1.86117e-16	2.43813e-14	0.0630454	0.000991926	0.14632	0.046	0.228835
Genus.Ruminococcaceae_NK4A214_group	-0.00126769	0.000543437	0.0197439	0.0994788	-495.776	69.2507	1.07171e-12	6.01687e-11	0.0537581	0.018517	0.0996359	0.002	0.03144
Phylum.Tenericutes	-0.00156737	0.000540206	0.00374805	0.0334769	-400.039	69.9273	1.19104e-08	1.28225e-07	0.0536314	0.0158847	0.108405	0.006	0.0561429
Class.Mollicutes	-0.00156737	0.000540206	0.00374805	0.0334769	-400.039	69.9273	1.19104e-08	1.28225e-07	0.0536314	0.0171048	0.107582	0.008	0.0668936
Genus.Family_XIII_AD3011_group	-0.000244957	8.38693e-05	0.00352471	0.0329812	-2519.85	450.538	2.48295e-08	2.4395e-07	0.0527969	0.021472	0.109712	0	0
Genus.Ruminococcaceae_UCG-005	-0.00176781	0.00077166	0.0220539	0.102043	-330.771	48.8223	1.55646e-11	7.64609e-10	0.0500157	0.00825964	0.102708	0.02	0.13322
Kingdom.Bacteria	0.000606917	0.000268411	0.0238383	0.103079	899.659	140.5	1.82047e-10	5.25065e-09	0.0467038	0.0157769	0.0865438	0.002	0.03144
Genus.Rothia	0.000146383	1.14756e-05	4.07626e-36	5.33989e-34	3728.56	3313.07	0.260527	0.348256	0.0466849	-0.0249844	0.144027	0.206	0.578271
Kingdom.Archaea	-0.000605534	0.000268355	0.0241303	0.103079	-899.264	140.53	1.87046e-10	5.25065e-09	0.0465769	0.014194	0.088645	0.008	0.0668936
Phylum.Euryarchaeota	-0.000605534	0.000268355	0.0241303	0.103079	-899.264	140.53	1.87046e-10	5.25065e-09	0.0465769	0.0128434	0.083899	0.01	0.0770588
Order.Methanobacteriales	-0.000585443	0.000258284	0.0234987	0.103079	-922.597	146.041	3.15538e-10	6.88925e-09	0.0461998	0.0141009	0.086659	0.01	0.0770588
Class.Methanobacteria	-0.000585443	0.000258284	0.0234987	0.103079	-922.597	146.041	3.15538e-10	6.88925e-09	0.0461998	0.0142198	0.087305	0.004	0.0542069
Family.Methanobacteriaceae	-0.000585443	0.000258284	0.0234987	0.103079	-922.597	146.041	3.15538e-10	6.88925e-09	0.0461998	0.0142881	0.0876543	0.006	0.0561429
Genus.Fournierella	-0.000283365	7.37063e-05	0.000123905	0.00167913	-1861.11	514.572	0.000304344	0.00120815	0.0451089	0.0196576	0.0838752	0	0
Genus.Methanobrevibacter	-0.000522748	0.000233458	0.0252362	0.106643	-995.729	161.635	8.47431e-10	1.51382e-08	0.0445224	0.014322	0.0872645	0.004	0.0542069
Species.mucilaginosa	0.000128375	1.049e-05	1.855e-33	1.82253e-31	3966.99	3624.43	0.273838	0.363575	0.04356	-0.0233621	0.145636	0.212	0.578583
Class.Gammaproteobacteria	0.00689007	0.00239056	0.00398383	0.0340357	73.7314	15.8375	3.40663e-06	2.23134e-05	0.0434531	0.012361	0.0878766	0.006	0.0561429
Genus.Oxalobacter	-4.08354e-05	1.58044e-05	0.00982988	0.0623087	-11974.3	2393.93	6.08305e-07	4.51064e-06	0.0418244	0.0123145	0.0857055	0.006	0.0561429
Species.formigenes	-4.08354e-05	1.58044e-05	0.00982988	0.0623087	-11974.3	2393.93	6.08305e-07	4.51064e-06	0.0418244	0.011577	0.0834363	0.006	0.0561429
Family.Veillonellaceae	0.00624354	0.00243122	0.010286	0.0641651	78.1615	15.5613	5.46352e-07	4.38196e-06	0.0417415	0.00705361	0.0914678	0.014	0.100036
Phylum.Unknown	-2.59242e-05	1.12209e-05	0.0209528	0.10166	-18490.4	3368.27	4.44862e-08	4.06583e-07	0.0410011	0.018755	0.0693203	0	0
Class.Negativicutes	0.0054061	0.0024725	0.0288751	0.118207	87.9211	15.2769	9.74869e-09	1.12683e-07	0.0406557	0.00116609	0.0955465	0.046	0.228835
Order.Selenomonadales	0.0054061	0.0024725	0.0288751	0.118207	87.9211	15.2769	9.74869e-09	1.12683e-07	0.0406557	0.000248021	0.092518	0.05	0.245625
Order.Anaeroplasmatales	-0.000309092	0.0001166	0.00808074	0.0567095	-1535.42	324.657	2.38172e-06	1.58647e-05	0.0405937	0.0231259	0.0723945	0	0
Family.Anaeroplasmataceae	-0.000309092	0.0001166	0.00808074	0.0567095	-1535.42	324.657	2.38172e-06	1.58647e-05	0.0405937	0.0224441	0.0705929	0	0
Genus.Anaeroplasma	-0.000309092	0.0001166	0.00808074	0.0567095	-1535.42	324.657	2.38172e-06	1.58647e-05	0.0405937	0.0220281	0.0750004	0	0
Genus.Lachnospiraceae_UCG-008	-7.78424e-05	3.80716e-05	0.0409991	0.159531	-5846.57	991.806	4.27231e-09	5.78971e-08	0.038928	0.00652512	0.0816038	0.022	0.139452
Genus.GCA-900066225	-6.58713e-05	2.82313e-05	0.019715	0.0994788	-6830.2	1339.9	3.70718e-07	3.09983e-06	0.0384834	0.00989252	0.0786839	0.006	0.0561429
Family.Clostridiales_vadinBB60_group	-0.000633175	0.000260518	0.0151526	0.0845737	-703.875	145.274	1.34507e-06	9.6111e-06	0.0381209	0.0126933	0.0684897	0	0
Family.Defluviitaleaceae	-3.79983e-05	1.65886e-05	0.0220704	0.102043	-11430.2	2280.71	5.7849e-07	4.45778e-06	0.0371505	0.0106042	0.077993	0.008	0.0668936
Genus.Defluviitaleaceae_UCG-011	-3.79983e-05	1.65886e-05	0.0220704	0.102043	-11430.2	2280.71	5.7849e-07	4.45778e-06	0.0371505	0.00915442	0.0757591	0.016	0.110316
Phylum.Proteobacteria	0.00623425	0.002434	0.0104876	0.0644002	68.2071	15.5627	1.22198e-05	6.96e-05	0.0363713	0.00526769	0.0814129	0.008	0.0668936
Genus.Merdibacter	-2.45457e-05	1.33469e-05	0.0660291	0.223702	-17157.3	2827.91	1.50689e-09	2.46754e-08	0.0360219	0.013852	0.0660163	0.002	0.03144
Genus.Family_XIII_UCG-001	-7.18475e-05	2.95984e-05	0.0152792	0.0845737	-5706.95	1279.61	8.57324e-06	4.95483e-05	0.035072	0.0101209	0.078587	0.006	0.0561429
Order.Mollicutes_RF39	-0.00111248	0.000478272	0.0200982	0.0999824	-361.548	79.1744	5.20811e-06	3.1489e-05	0.0344035	0.00207637	0.0751845	0.042	0.22008
Phylum.Lentisphaerae	-0.00029068	0.000109351	0.00790672	0.0567095	-1374.29	346.653	7.56942e-05	0.000362778	0.0341694	0.0154374	0.0611877	0	0
Genus.Enterorhabdus	-0.000369917	0.000124644	0.00302897	0.0296618	-1066.52	304.334	0.000465844	0.00181264	0.0337458	0.0135582	0.0676652	0	0
Genus.Erysipelotrichaceae_UCG-003	-0.00138448	0.000409164	0.000726551	0.00815813	-278.26	92.7724	0.00273279	0.00859189	0.0329521	0.0107605	0.0642981	0.002	0.03144
Order.Victivallales	-0.000261513	0.000100873	0.00958565	0.0623087	-1447.17	375.854	0.000121006	0.000540402	0.0323711	0.0138968	0.0621968	0	0
Class.Lentisphaeria	-0.000261513	0.000100873	0.00958565	0.0623087	-1447.17	375.854	0.000121006	0.000540402	0.0323711	0.0139629	0.0630767	0	0
Species.mutans	0.000206134	4.95946e-05	3.3455e-05	0.000525912	1800.15	765.935	0.0188399	0.0468613	0.0317397	0.0102417	0.084832	0.002	0.03144
Genus.Megasphaera	0.00219278	0.00103778	0.0347061	0.140614	167.204	36.4873	4.82689e-06	2.96401e-05	0.0313608	-0.000567386	0.0747839	0.058	0.277976
Genus.Victivallis	-7.1355e-05	2.90543e-05	0.0141222	0.0828363	-4862.26	1305.18	0.00019949	0.000852171	0.0296761	0.0110826	0.061377	0	0
Family.Enterobacteriaceae	0.00527247	0.00176932	0.00291163	0.0293403	61.2995	21.4578	0.00431656	0.0126598	0.0276449	0.00281227	0.063096	0.024	0.149714
Order.Enterobacteriales	0.00527247	0.00176932	0.00291163	0.0293403	61.2995	21.4578	0.00431656	0.0126598	0.0276449	0.00269786	0.0636568	0.028	0.164239
Genus.Marvinbryantia	-0.000103089	8.65579e-05	0.233779	0.526533	-3134.26	434.713	7.44717e-13	4.8779e-11	0.0276369	-0.0119347	0.071518	0.16	0.51122
Genus.Escherichia/Shigella	0.00326649	0.00133587	0.0145476	0.0840764	96.5528	28.4003	0.000685486	0.00253759	0.0269768	0.00176895	0.0712766	0.034	0.188197
Genus.Ruminococcaceae_UCG-013	-0.000380001	0.000157966	0.0162208	0.0873254	-818.308	240.17	0.000667058	0.00252071	0.0265978	0.00471339	0.0596714	0.012	0.0873333
Genus.GCA-900066575	-7.36429e-05	3.08215e-05	0.0169551	0.0888449	-4182.16	1230.93	0.000690897	0.00253759	0.0263436	0.00532322	0.0622644	0.012	0.0873333
Family.Eggerthellaceae	-0.000359916	0.000251195	0.152039	0.408299	-846.583	150.414	2.02919e-08	2.0448e-07	0.0260625	-0.0050001	0.0657826	0.114	0.434971
Order.Izimaplasmatales	-0.000145523	8.0261e-05	0.0699359	0.230965	-2041.02	472.005	1.59325e-05	8.69648e-05	0.0254052	0.000364519	0.0563873	0.046	0.228835
Genus.Lachnospiraceae_ND3007_group	-0.000645831	0.000354959	0.0689657	0.230965	-456.87	106.735	1.93805e-05	0.000102926	0.025238	-0.00424388	0.0597836	0.08	0.349333
Family.Lactobacillaceae	0.0055432	0.00139936	7.67108e-05	0.00115951	53.0314	27.1551	0.0509452	0.10215	0.0251442	0.00118685	0.0696384	0.028	0.164239
Genus.Atopobium	1.93384e-05	3.32467e-06	6.79559e-09	1.90762e-07	15037.8	11434.5	0.188594	0.27249	0.0248742	-0.00755878	0.0806447	0.178	0.522045
Phylum.Cyanobacteria	-0.00118734	0.000438001	0.00675894	0.0531253	-240.747	86.6873	0.00552528	0.0160847	0.0244502	0.00641485	0.0533766	0.006	0.0561429
Genus.Lactobacillus	0.00541654	0.00139544	0.00010654	0.00155074	52.537	27.2319	0.0538167	0.106818	0.0243406	0.00170461	0.0694339	0.034	0.188197
Genus.Allisonella	5.3187e-05	3.71358e-05	0.152207	0.408299	5349.61	1018.28	1.62195e-07	1.4487e-06	0.0243373	-0.0099243	0.0753623	0.158	0.508967
Genus.Ruminococcaceae_UCG-002	-0.00150655	0.00118448	0.203526	0.478955	-186.306	31.8826	5.7988e-09	7.35138e-08	0.024008	-0.0167036	0.0730808	0.226	0.596094
Phylum.Firmicutes	-0.00989943	0.00834802	0.235801	0.526533	-27.4499	4.52124	1.46842e-09	2.46754e-08	0.0232432	-0.013124	0.0641262	0.22	0.588163
Family.Bacteria_Firmicutes_Bacilli_Bacillales_Family_XI	2.83719e-05	5.78206e-06	9.86828e-07	1.93912e-05	9321.28	6574.43	0.156375	0.243434	0.0226208	-0.00608023	0.0661573	0.108	0.416118
Genus.Gemella	2.83719e-05	5.78206e-06	9.86828e-07	1.93912e-05	9321.28	6574.43	0.156375	0.243434	0.0226208	-0.00636819	0.0697048	0.14	0.482632
Order.Gastranaerophilales	-0.00115146	0.000433526	0.00795842	0.0567095	-228.195	87.5989	0.00924369	0.0250536	0.0224749	0.00526914	0.0483455	0.006	0.0561429
Class.Melainabacteria	-0.00115146	0.000433526	0.00795842	0.0567095	-228.195	87.5989	0.00924369	0.0250536	0.0224749	0.00657309	0.0535476	0.006	0.0561429
Genus.Acidaminococcus	0.000686606	0.000372754	0.0655995	0.223702	377.841	101.734	0.000208612	0.000879339	0.0221902	-0.00282697	0.0602383	0.088	0.375913
Species.copri	0.00911756	0.00634556	0.150892	0.408299	28.32	5.96541	2.18087e-06	1.53051e-05	0.022086	-0.0111156	0.0669604	0.186	0.537485
Order.Micrococcales	0.000139025	2.74476e-05	4.38933e-07	9.58336e-06	1835.23	1385.03	0.185281	0.269428	0.0218236	0.00232639	0.135795	0.042	0.22008
Genus.Actinomyces	0.000252138	3.41486e-05	2.10788e-13	1.18342e-11	970.781	1113.47	0.383377	0.467911	0.0209365	-0.0301254	0.0610629	0.354	0.743968
Family.vadinBE97	-0.000221278	8.11526e-05	0.00644349	0.0527051	-1103.75	468.08	0.0184512	0.0463363	0.0208906	0.00543314	0.0440048	0.006	0.0561429
Genus.Ruminococcaceae_UCG-007	-1.36647e-05	9.08298e-06	0.132602	0.38053	-17707.9	4171.41	2.26756e-05	0.00011882	0.0206972	-0.00098266	0.0470905	0.066	0.312506
Family.Micrococcaceae	0.000139407	2.72618e-05	3.40764e-07	7.87765e-06	1701.91	1394.54	0.222429	0.308885	0.0202939	-0.00497421	0.136187	0.07	0.319884
Species.Bacteria_Firmicutes_Clostridia_Clostridiales_Ruminococcaceae_Intestinimonas_massiliensis	-1.66261e-05	9.02027e-06	0.0654235	0.223702	-13985.6	4206.42	0.000897903	0.00320796	0.0198891	0.00244462	0.0438732	0.022	0.139452
Family.Prevotellaceae	0.0112759	0.0110394	0.307153	0.614576	20.0106	3.42082	5.59131e-09	7.32462e-08	0.0193	-0.0201894	0.0610174	0.294	0.696036
Genus.Coprococcus_1	-0.000228796	0.000146027	0.117289	0.354575	-963.953	259.691	0.000210325	0.000879339	0.0188647	-0.00607346	0.0590881	0.146	0.495378
Genus.Ruminiclostridium_5	-0.000367057	0.000183557	0.0456456	0.172488	-572.431	206.854	0.00569492	0.0164566	0.0179722	0.000901362	0.0454447	0.04	0.215342
Genus.GCA-900066755	-1.19474e-05	8.93441e-06	0.181271	0.4553	-17531.7	4241.59	3.69781e-05	0.00018791	0.017916	-0.00781553	0.0460905	0.17	0.513923
Genus.Ruminiclostridium_9	-9.91802e-05	0.000107356	0.355661	0.66497	-2048.02	351.784	6.59238e-09	8.09626e-08	0.0173741	-0.0243539	0.061054	0.414	0.805265
Family.Coriobacteriales_Incertae_Sedis	-6.67042e-05	4.66788e-05	0.153132	0.408299	-3027.52	812.381	0.000198423	0.000852171	0.0172737	-0.00178415	0.0374304	0.072	0.321545
Species.catus	-0.000210142	0.000141305	0.137105	0.390452	-953.351	268.432	0.000390268	0.00153375	0.017136	-0.00748221	0.0508956	0.158	0.508967
Genus.Granulicatella	5.38091e-05	8.05257e-06	2.91006e-11	1.03969e-09	3541.45	4722.11	0.453344	0.533425	0.0162998	-0.0211914	0.0768084	0.476	0.842395
Order.Bacteroidales	0.00721679	0.00877061	0.410681	0.675632	26.0273	4.30364	1.69668e-09	2.53984e-08	0.0160664	-0.0229159	0.0592376	0.422	0.808893
Genus.Alloprevotella	0.00242812	0.00144241	0.09243	0.288293	77.2386	26.3186	0.00336951	0.0102653	0.0160416	-0.00280281	0.0480582	0.128	0.453189
Phylum.Bacteroidetes	0.0071789	0.00876728	0.412965	0.675632	26.0177	4.30533	1.74493e-09	2.53984e-08	0.0159761	-0.0287711	0.0592651	0.404	0.797849
Class.Bacteroidia	0.0071789	0.00876728	0.412965	0.675632	26.0177	4.30533	1.74493e-09	2.53984e-08	0.0159761	-0.0228967	0.0590926	0.4	0.797849
Species.succinatiphilus	0.00135674	0.000488056	0.00547972	0.0458198	137.041	77.8706	0.0785577	0.145628	0.0159035	-0.00216342	0.0463062	0.098	0.397052
Genus.Fusicatenibacter	-0.00182086	0.000874874	0.0375132	0.148916	-99.0583	43.4219	0.0226173	0.0552087	0.015428	0.000721609	0.0356052	0.04	0.215342
Species.graevenitzii	7.75494e-06	2.23741e-06	0.000537398	0.00639992	22886.1	16990.7	0.178114	0.260219	0.0151808	-0.00411866	0.0529583	0.156	0.508967
Genus.Subdoligranulum	-0.00180225	0.00168931	0.286144	0.608195	-97.5245	22.4245	1.42406e-05	7.88247e-05	0.0150339	-0.0122254	0.0485581	0.31	0.716647
Family.Family_XIII	-0.000214986	0.000139366	0.12306	0.366383	-814.437	272.372	0.00281637	0.00878438	0.0149765	-0.0025998	0.0450916	0.092	0.388774
Genus.Prevotella_9	0.00813648	0.00985378	0.409043	0.675632	21.3877	3.83484	2.71543e-08	2.60284e-07	0.0148849	-0.0228436	0.0555313	0.418	0.805265
Genus.Angelakisella	-1.32776e-05	1.30237e-05	0.30807	0.614576	-13079.4	2907.9	7.18683e-06	4.21556e-05	0.0148543	-0.0157941	0.0473096	0.362	0.75273
Genus.Erysipelatoclostridium	-0.000220244	0.000114397	0.054314	0.195829	-787.648	332.048	0.0177656	0.0450443	0.0148382	0.00408709	0.029969	0.006	0.0561429
Genus.Butyrivibrio	-0.00167868	0.000818123	0.0402898	0.158339	-98.1925	46.441	0.0345875	0.0772322	0.0140991	0.000686657	0.0338286	0.032	0.182261
Genus.Ruminococcaceae_UCG-003	-0.000144736	0.000112973	0.200264	0.478955	-1136.34	335.831	0.000726602	0.00264402	0.0140679	-0.00745267	0.0487889	0.224	0.594811
Genus.Methanosphaera	-6.26946e-05	5.28189e-05	0.235355	0.526533	-2608.5	718.044	0.000286199	0.00114772	0.0139883	-0.0039271	0.0351875	0.096	0.393
Species.saccharivorans	-0.00158941	0.000811798	0.050357	0.188479	-102.812	46.7995	0.0281244	0.0650171	0.0139774	0.000814652	0.0353515	0.032	0.182261
Species.crossotus	-0.00161256	0.000798126	0.0434483	0.165778	-100.198	47.605	0.0354138	0.0786307	0.0138203	-2.84979e-05	0.0333315	0.052	0.252296
Species.shahii	-0.000106079	0.000115017	0.356468	0.66497	-1519.09	329.199	4.14564e-06	2.65267e-05	0.0137835	-0.0167988	0.0486096	0.314	0.721649
Genus.Ruminococcaceae_V9D2013_group	-4.7722e-06	2.50726e-06	0.0571126	0.202209	-33508.7	15152.5	0.0270988	0.0630167	0.013678	0.000162601	0.0345254	0.046	0.228835
Genus.Intestinimonas	-0.000278383	9.6412e-05	0.00391841	0.0340357	-573.782	394.276	0.145721	0.234664	0.0136626	-0.00585632	0.0391584	0.17	0.513923
Species.vadensis	-1.93643e-05	1.51864e-05	0.202394	0.478955	-8137.47	2498.71	0.00114285	0.00401018	0.0134783	-0.00232629	0.0336758	0.104	0.412848
Species.histaminiformans	2.94032e-05	3.29471e-05	0.372248	0.66497	5300.83	1149.22	4.18487e-06	2.65267e-05	0.0133316	-0.0148288	0.0544171	0.402	0.797849
Family.Victivallaceae	-4.02928e-05	4.50711e-05	0.37142	0.66497	-3668.9	840.468	1.32273e-05	7.42618e-05	0.0126447	-0.0186079	0.0439344	0.36	0.752553
Genus.Papillibacter	-3.7962e-06	4.14523e-06	0.359863	0.66497	-37547.3	9142.51	4.14329e-05	0.000203539	0.0121919	-0.00915321	0.0397737	0.286	0.685354
Genus.Ruminococcaceae_UCG-011	-6.23771e-06	6.90786e-06	0.366623	0.66497	-22591.9	5486.08	3.94916e-05	0.000196458	0.0120537	-0.0161409	0.0414456	0.276	0.682189
Family.Carnobacteriaceae	5.33438e-05	8.36112e-06	2.11462e-10	6.39266e-09	2621.86	4548.07	0.564346	0.644732	0.0119629	-0.0217014	0.0727896	0.546	0.886686
Genus.Anaerostipes	-0.00189781	0.000984365	0.0539777	0.195829	-72.8377	38.6052	0.0593159	0.11427	0.0118237	-0.000759858	0.0314558	0.08	0.349333
Genus.Anaerofilum	-0.000119815	3.3296e-05	0.000326509	0.00413929	-1122.11	1141.94	0.325886	0.412459	0.0114997	-0.0101502	0.037897	0.304	0.706935
Family.Marinifilaceae	-8.79977e-05	0.000107948	0.415044	0.675632	-1479.9	351.011	2.57658e-05	0.000133236	0.0111391	-0.0151572	0.0392957	0.39	0.786
Order.Opitutales	-6.74977e-05	5.03278e-05	0.179993	0.4553	-1837.57	754.714	0.014972	0.0387104	0.0106091	-0.00461925	0.0316022	0.124	0.443018
Genus.Turicibacter	-0.000220725	0.000153477	0.150518	0.408299	-556.569	247.528	0.0246335	0.0586724	0.0105078	-0.00202845	0.0351266	0.148	0.495378
Species.sanguinis	-0.000220725	0.000153477	0.150518	0.408299	-556.569	247.528	0.0246335	0.0586724	0.0105078	-0.00118568	0.0308932	0.106	0.416118
Genus.Rikenellaceae_RC9_gut_group	-0.000696626	0.000463112	0.132653	0.38053	-175.112	82.0402	0.0329048	0.0743194	0.0104342	-0.00130041	0.0306795	0.094	0.388863
Species.intestini	0.000300187	0.00019056	0.115319	0.351321	400.75	199.402	0.0445669	0.0917005	0.0102899	-0.00332077	0.0339679	0.174	0.518045
Genus.Butyricimonas	-6.34106e-05	6.91833e-05	0.359465	0.66497	-1889.93	548.349	0.000577418	0.00220316	0.0102506	-0.00895508	0.0324743	0.258	0.654155
Species.obeum	-0.000421319	0.000501187	0.400631	0.675632	-279.434	75.6662	0.000226535	0.000927377	0.0100701	-0.008718	0.0336552	0.296	0.696575
Family.Puniceicoccaceae	-6.41753e-05	4.81009e-05	0.18227	0.4553	-1762.72	789.809	0.0257173	0.0606208	0.00967598	-0.00555659	0.0298255	0.166	0.513685
Species.hadrus	-0.00166418	0.000934241	0.0749859	0.245579	-67.1208	40.6835	0.0991077	0.174661	0.00955435	-0.00205667	0.0275369	0.12	0.439872
Genus.Lachnospiraceae_UCG-006	-1.18611e-05	1.07345e-05	0.269291	0.578313	-8959.41	3538.05	0.0113944	0.0302568	0.00908969	-0.00502018	0.0245982	0.162	0.513435
Class.Verrucomicrobiae	-0.00191254	0.00143604	0.183047	0.4553	-55.283	26.4583	0.0367725	0.0804629	0.00904371	-0.0018272	0.0280142	0.118	0.437491
Phylum.Verrucomicrobia	-0.00191254	0.00143604	0.183047	0.4553	-55.283	26.4583	0.0367725	0.0804629	0.00904371	-0.00120939	0.0280086	0.094	0.388863
Order.DTU014	-2.54121e-06	3.69986e-06	0.49225	0.690908	-39855.7	10246.7	0.000103105	0.000471164	0.00866314	-0.0186775	0.0372107	0.43	0.812325
Genus.Lachnospiraceae_AC2044_group	-0.000152929	0.000128024	0.232388	0.526533	-662.094	296.745	0.02576	0.0606208	0.00866068	-0.00492602	0.0266016	0.198	0.56387
Order.Bacillales	0.000444684	0.00021827	0.0417272	0.160773	225.666	174.171	0.195217	0.278983	0.00858346	-0.00372513	0.0259979	0.522	0.880455
Order.Verrucomicrobiales	-0.00184409	0.00143021	0.197388	0.475911	-53.4201	26.568	0.0444683	0.0917005	0.00842619	-0.00226801	0.0271974	0.168	0.513923
Family.Akkermansiaceae	-0.00184409	0.00143021	0.197388	0.475911	-53.4201	26.568	0.0444683	0.0917005	0.00842619	-0.00176694	0.0277522	0.15	0.495378
Genus.Akkermansia	-0.00184409	0.00143021	0.197388	0.475911	-53.4201	26.568	0.0444683	0.0917005	0.00842619	-0.00230948	0.0289822	0.166	0.513685
Genus.Faecalitalea	-5.28239e-05	4.07984e-05	0.195528	0.475911	-1822.81	931.396	0.0504534	0.10215	0.00823601	0.000869434	0.0205022	0.026	0.159656
Family.Barnesiellaceae	-0.000157086	0.000311096	0.613643	0.777421	-612.77	121.608	5.02799e-07	4.11666e-06	0.00823341	-0.0228277	0.0423155	0.582	0.904055
Species.stercoris	0.000158748	0.000199167	0.425495	0.682277	600.896	190.552	0.00163329	0.00553349	0.00815928	-0.0155249	0.0393436	0.516	0.880455
Species.invisus	-0.00121499	0.000825303	0.141105	0.39895	-77.4147	46.0526	0.0928905	0.166694	0.00804525	-0.00399378	0.0244999	0.206	0.578271
Genus.Erysipelotrichaceae_UCG-004	-5.29214e-05	3.08608e-05	0.0865017	0.271961	-1774.16	1231.77	0.149901	0.237545	0.00803097	-0.00259849	0.0230447	0.13	0.456161
Species.odontolyticus	0.000191771	2.92749e-05	6.96949e-11	2.28251e-09	481.963	1299.01	0.710653	0.767271	0.00790572	-0.0507373	0.0378764	0.73	0.975816
Genus.Negativibacillus	0.000147828	6.38999e-05	0.0207827	0.10166	624.763	595.007	0.293818	0.384901	0.00789979	-0.00631831	0.0395674	0.294	0.696036
Species.formicigenerans	0.000136634	0.000181668	0.452058	0.683613	640.794	208.93	0.00218586	0.00715869	0.00748898	-0.00700622	0.0432382	0.334	0.737427
Order.Rhodospirillales	-0.000520819	0.000360853	0.149066	0.408299	-163.606	105.335	0.120509	0.203262	0.00728834	-0.00479575	0.0238791	0.25	0.650662
Family.Lachnospiraceae	-0.0194503	0.00656844	0.00309449	0.0296618	-4.37064	5.78905	0.450332	0.531473	0.00727135	-0.0137023	0.0311576	0.5	0.869101
Species.wadsworthia	-0.000146987	0.000102138	0.15025	0.408299	-578.147	372.15	0.120426	0.203262	0.00726878	-0.00283887	0.0227552	0.148	0.495378
Species.hathewayi	-4.62233e-05	4.7308e-05	0.328632	0.642549	-1701.29	803.127	0.0342487	0.0769128	0.0067264	0.00269948	0.0135031	0.002	0.03144
Genus.Catenibacterium	0.000905437	0.000914308	0.322128	0.639375	85.6521	41.5573	0.0394041	0.0850869	0.00663346	-0.0074523	0.0288185	0.332	0.737153
Species.mitsuokai	0.000889761	0.000905496	0.325891	0.64187	86.8343	41.9615	0.0386161	0.0838461	0.00660859	-0.00664218	0.0263938	0.332	0.737153
Species.Bacteria_Firmicutes_Clostridia_Clostridiales_Ruminococcaceae_Butyricicoccus_faecihominis	0.000246919	0.000108676	0.0231704	0.103079	311.592	349.877	0.373246	0.459829	0.00658088	-0.00878967	0.0264907	0.45	0.830282
Genus.Sporobacter	-1.29562e-05	1.44575e-05	0.370259	0.66497	-5938.03	2627.66	0.0239212	0.0576751	0.00658057	0.0034281	0.0288936	0.004	0.0542069
Species.jalaludinii	0.000204173	0.000292932	0.48587	0.688897	375.121	129.6	0.00383206	0.0115846	0.00655111	-0.0137829	0.0335766	0.562	0.894194
Genus.Mitsuokella	0.000214089	0.000458182	0.640358	0.791386	354.665	82.6875	1.86332e-05	0.000100313	0.00649466	-0.0260099	0.0392209	0.642	0.926051
Species.Bacteria_Firmicutes_Clostridia_Clostridiales_Lachnospiraceae_Roseburia_hominis	-0.000160879	0.000172625	0.351451	0.664039	-471.94	220.093	0.0321099	0.0729433	0.00649428	-0.00491651	0.0237844	0.274	0.681532
Genus.Ruminococcus_1	-0.000356876	0.00094858	0.706785	0.836646	-207.833	39.868	2.01476e-07	1.7213e-06	0.0063442	-0.0347582	0.0362568	0.728	0.975816
Species.muciniphila	-0.00157105	0.00139123	0.258903	0.562149	-46.1233	27.3192	0.0914802	0.165676	0.00619802	-0.00340602	0.0252683	0.256	0.654155
Genus.Veillonella	0.00235991	0.000498825	2.36335e-06	4.2218e-05	29.5458	76.2359	0.698377	0.756095	0.00596396	-0.0312152	0.0366576	0.668	0.934249
Genus.Lachnospiraceae_NK4B4_group	-4.71773e-06	1.00807e-05	0.639831	0.791386	-14695.7	3760.65	9.57132e-05	0.000442533	0.00593018	-0.020338	0.0345841	0.648	0.926051
Genus.Hungatella	-7.51855e-05	6.45985e-05	0.244584	0.540078	-907.935	588.417	0.122958	0.206506	0.00583893	-0.00102803	0.0160645	0.084	0.362769
Genus.Prevotella	-1.01497e-05	1.19925e-05	0.397448	0.675632	-6409.98	3168.43	0.0431748	0.0912241	0.00556487	-0.00145855	0.0163729	0.122	0.439872
Species.virosa	-2.69158e-05	2.74349e-05	0.326651	0.64187	-2409.51	1385.31	0.0821029	0.150778	0.0055473	-0.00470946	0.0209975	0.266	0.670115
Genus.DNF00809	-2.01605e-05	2.46802e-05	0.414083	0.675632	-3215.33	1539.51	0.0368533	0.0804629	0.00554461	-0.0109623	0.038962	0.324	0.727611
Species.inops	-8.09348e-05	0.000130898	0.536433	0.732008	-782.663	290.092	0.00702456	0.0194889	0.00541819	-0.0103095	0.0249819	0.478	0.842395
Genus.Slackia	8.3248e-05	6.12533e-05	0.174249	0.44758	747.447	620.671	0.228608	0.313041	0.00532229	-0.0042977	0.0257411	0.348	0.743968
Genus.Klebsiella	0.00202967	0.000805613	0.0118189	0.0714591	30.1803	47.2017	0.52263	0.602327	0.00523955	-0.0202387	0.0250698	0.614	0.919977
Genus.Catabacter	-3.06819e-06	3.97738e-06	0.440539	0.683613	-19482.8	9553.25	0.0415195	0.0886803	0.00511303	-0.00338169	0.0184631	0.258	0.654155
Species.indistinctus	-2.4977e-05	2.43425e-05	0.304964	0.614576	-2379.66	1561.52	0.127655	0.211681	0.00508392	-0.00270473	0.0174024	0.212	0.578583
Genus.Acetanaerobacterium	-2.02297e-06	3.54153e-06	0.567908	0.753727	-29131.7	10721.8	0.00663359	0.0188913	0.00504081	-0.0106635	0.0246955	0.544	0.886686
Genus.CAG-352	-0.000203215	0.000463214	0.660914	0.804146	-285.453	81.894	0.000499699	0.00192531	0.00496174	-0.0166529	0.0238626	0.554	0.888244
Genus.Ruminococcaceae_UCG-009	-4.86218e-05	5.0934e-05	0.339873	0.657981	-1165.31	746.267	0.118532	0.202534	0.00484638	-0.00267383	0.0208385	0.27	0.67586
Species.goldsteinii	-7.07911e-05	5.85113e-05	0.226447	0.520431	-788.451	649.754	0.225072	0.309277	0.00477416	-0.00290623	0.0179923	0.282	0.684111
Species.isoflavoniconvertens	6.64986e-05	5.99981e-05	0.267823	0.578313	823.412	633.625	0.193887	0.278094	0.00468354	-0.00468957	0.026009	0.416	0.805265
Species.eggerthii	-0.000363538	0.000446422	0.415532	0.675632	-143.531	85.1374	0.0919486	0.16576	0.00446313	-0.00722854	0.0164945	0.374	0.769539
Species.Bacteria_Bacteroidetes_Bacteroidia_Bacteroidales_Bacteroidaceae_Bacteroides_intestinalis	-9.58652e-05	0.000191768	0.617189	0.777421	-536.472	198.01	0.00678981	0.0191971	0.00439898	-0.0135747	0.0190347	0.47	0.842395
Family.Leuconostocaceae	0.000121503	0.000175323	0.488361	0.688897	407.765	216.752	0.0600577	0.115135	0.00423782	-0.00552635	0.0268205	0.522	0.880455
Genus.UBA1819	-0.000137508	7.13668e-05	0.0541242	0.195829	-359.916	532.824	0.49943	0.580698	0.00423325	-0.0057563	0.0172372	0.432	0.812325
Genus.Dialister	0.00131725	0.00114254	0.249061	0.546821	37.2597	33.2764	0.262952	0.350305	0.00419808	-0.0053818	0.0207351	0.456	0.833526
Genus.Lachnospiraceae_UCG-003	-9.09114e-05	0.000130282	0.485365	0.688897	-517.463	291.713	0.0762091	0.141944	0.00402385	-0.00865988	0.0154357	0.384	0.777897
Order.Flavobacteriales	-5.35292e-05	4.59948e-05	0.244616	0.540078	-865.825	826.635	0.295016	0.385187	0.00396429	-0.00127954	0.0411773	0.188	0.539299
Family.Atopobiaceae	0.000224749	0.000218607	0.304009	0.614576	206.083	173.912	0.236141	0.320012	0.00396171	-0.00520264	0.0310546	0.444	0.823075
Species.anaerobia	-4.98113e-05	6.08793e-05	0.413324	0.675632	-915.721	624.394	0.142621	0.232062	0.00390153	-0.00676851	0.0182582	0.46	0.836944
Genus.Caproiciproducens	-0.000120316	0.000147908	0.416038	0.675632	-378.129	257.001	0.141336	0.231437	0.00389143	0.00107028	0.0302521	0.02	0.13322
Species.bouchesdurhonensis	2.561e-05	2.96661e-05	0.388072	0.675632	1767.68	1281.42	0.167875	0.251813	0.0038722	-0.00782535	0.0249256	0.602	0.913459
Species.callidus	0.000307974	0.000225468	0.172086	0.444934	144.446	168.644	0.391796	0.473772	0.00380509	-0.00793587	0.0211357	0.54	0.886686
Genus.Paraprevotella	-0.000409314	0.000458338	0.371925	0.66497	-106.669	82.9443	0.198557	0.281707	0.00373454	-0.00626169	0.0175704	0.502	0.869101
Genus.Terrisporobacter	-0.000180398	0.00017312	0.297496	0.614576	-238.649	219.618	0.277298	0.36693	0.00368244	-0.00337818	0.014207	0.352	0.743968
Species.CM04-06	-0.000659984	0.0011842	0.577357	0.753727	-64.5175	32.0874	0.0444697	0.0917005	0.00364213	-0.0117717	0.0192333	0.576	0.904055
Genus.UC5-1-2E3	-2.83094e-05	3.99042e-05	0.478124	0.688288	-1488.82	952.54	0.118184	0.202534	0.00360509	0.00167399	0.0203349	0.016	0.110316
Species.delbrueckii	-0.00014583	0.000105757	0.168047	0.440282	-283.818	359.548	0.42997	0.510509	0.00354023	-0.00547069	0.0152264	0.378	0.76971
Genus.Enorma	-2.72672e-05	4.11496e-05	0.507628	0.709956	-1499.67	923.674	0.104593	0.18108	0.00349768	-0.00114044	0.0101965	0.118	0.437491
Genus.Flavonifractor	-9.66197e-05	9.361e-05	0.302104	0.614576	-418.124	406.166	0.303375	0.39297	0.00345554	-0.00419654	0.0148549	0.354	0.743968
Species.butyriciproducens	-3.94075e-06	9.73825e-06	0.685758	0.824168	-9907.07	3899.98	0.011138	0.0299811	0.0033394	-0.0106002	0.0223954	0.59	0.904814
Genus.Tyzzerella_4	-0.000178002	0.000102298	0.0819797	0.265148	-211.056	371.727	0.570244	0.647705	0.00321341	-0.00439568	0.012755	0.47	0.842395
Species.nexilis	-0.000177383	0.000102277	0.0829852	0.265148	-209.72	371.804	0.572765	0.648693	0.00318197	-0.00526	0.013941	0.464	0.840332
Genus.Eisenbergiella	-4.6112e-05	7.21704e-05	0.522927	0.723628	-771.921	526.708	0.142898	0.232062	0.0030446	-0.00556042	0.0174938	0.322	0.727276
Genus.Olsenella	0.000275082	0.000141237	0.05157	0.191198	129.28	269.248	0.631162	0.700508	0.00304186	-0.00529056	0.033611	0.538	0.886686
Species.glucerasea	-3.18923e-05	3.27643e-05	0.330458	0.642921	-1111.91	1160.48	0.338084	0.423143	0.0030332	-0.00340009	0.00926267	0.21	0.578583
Class.Alphaproteobacteria	-0.000498831	0.000379692	0.189046	0.467264	-71.0525	100.148	0.4781	0.557547	0.00303163	-0.00868968	0.0171735	0.626	0.921416
Species.wadsworthensis	0.000176463	0.000269104	0.51205	0.713602	199.907	141.261	0.157149	0.243434	0.00301736	-0.00675908	0.0190092	0.578	0.904055
Species.secundus	-1.5987e-05	2.48599e-05	0.52023	0.722439	-2163	1529.12	0.157334	0.243434	0.00295779	-0.00305841	0.00895852	0.254	0.654155
Genus.Hydrogenoanaerobacterium	-8.98169e-07	5.98767e-06	0.880775	0.942382	-37722	6304.88	2.51563e-09	3.53087e-08	0.00289799	-0.0470812	0.0376164	0.818	0.986534
Family.Muribaculaceae	-0.000502903	0.00072684	0.489064	0.688897	-65.712	52.3047	0.209117	0.293511	0.00282666	-0.00465226	0.0140243	0.476	0.842395
Class.Unknown	-6.16387e-05	7.74639e-05	0.426279	0.682277	-526.488	490.816	0.283521	0.373905	0.00277579	-0.0055505	0.0482233	0.118	0.437491
Species.Bacteria_Bacteroidetes_Bacteroidia_Bacteroidales_Bacteroidaceae_Bacteroides_finegoldii	-8.85927e-05	9.85425e-05	0.368726	0.66497	-363.308	385.849	0.346502	0.431918	0.00275307	-0.00325888	0.0118099	0.442	0.823075
Genus.Ruminiclostridium	-1.01908e-05	3.29616e-05	0.757216	0.877835	-3117.34	1152.01	0.00685772	0.0192506	0.00271731	-0.0125964	0.0120534	0.542	0.886686
Order.Chloroplast	-3.58862e-05	6.13257e-05	0.558486	0.746547	-876.977	619.867	0.157261	0.243434	0.0026919	-0.000671763	0.0075289	0.122	0.439872
Class.Oxyphotobacteria	-3.58862e-05	6.13257e-05	0.558486	0.746547	-876.977	619.867	0.157261	0.243434	0.0026919	-0.000566164	0.00719025	0.102	0.409041
Genus.Odoribacter	-1.74397e-05	6.71361e-05	0.795067	0.899543	-1745.71	565.342	0.0020387	0.0067899	0.00260408	-0.0197756	0.0218236	0.726	0.975816
Genus.Ruminococcaceae_UCG-008	-2.97734e-05	0.000115466	0.796542	0.899543	-1005.54	328.722	0.00224546	0.0072931	0.00256079	-0.0211569	0.0255752	0.798	0.986534
Genus.DTU089	-0.000138113	0.000194433	0.477561	0.688288	-201.057	195.55	0.303977	0.39297	0.00237519	-0.000212565	0.00714425	0.07	0.319884
Genus.Bilophila	-8.29302e-05	0.000105189	0.430546	0.682277	-324.885	361.473	0.36886	0.455855	0.00230455	-0.0050191	0.0139782	0.54	0.886686
Order.Desulfovibrionales	-0.000164015	0.000227041	0.470117	0.685187	-157.394	167.47	0.347398	0.431918	0.00220808	-0.00784177	0.0149567	0.724	0.975816
Family.Desulfovibrionaceae	-0.000163861	0.000227034	0.470519	0.685187	-157.074	167.475	0.348392	0.431918	0.00220154	-0.0080119	0.0132044	0.72	0.975816
Species.Bacteria_Firmicutes_Clostridia_Clostridiales_Lachnospiraceae_Blautia_caecimuris	-0.000121273	0.000144365	0.400969	0.675632	-209.883	263.391	0.425618	0.508413	0.00217713	-0.00152046	0.00848256	0.28	0.683478
Genus.Oscillospira	-4.66851e-06	3.15654e-05	0.882434	0.942382	-5447.88	1199.69	5.87083e-06	3.49581e-05	0.00217545	-0.0310584	0.0303373	0.876	0.989537
Class.Deltaproteobacteria	-0.000174192	0.000229328	0.447581	0.683613	-143.889	165.804	0.385575	0.469136	0.00214389	-0.00772117	0.0151228	0.682	0.943754
Genus.Prevotella_2	0.000207699	0.00121123	0.863862	0.932185	119.743	31.3031	0.000133916	0.000584768	0.00212731	-0.026585	0.0357046	0.93	0.991408
Genus.Oscillibacter	-2.34096e-05	0.000106274	0.825674	0.923155	-1029.89	357.233	0.00397436	0.0118328	0.00206219	-0.017734	0.0244905	0.854	0.986534
Family.Bacteria_Firmicutes_Clostridia_Clostridiales_Family_XI	-1.56103e-05	2.17117e-05	0.472221	0.685187	-1503.86	1751.3	0.390585	0.473766	0.002008	-0.00230134	0.0086538	0.352	0.743968
Genus.Phocea	1.7225e-06	3.52881e-06	0.625506	0.782878	12917	10773.7	0.230668	0.314765	0.00190312	-0.00953428	0.014058	0.792	0.986534
Family.Eubacteriaceae	2.56144e-05	1.38423e-05	0.064372	0.223702	809.797	2747.29	0.768201	0.81547	0.00177421	-0.0315916	0.00965588	0.832	0.986534
Family.Rikenellaceae	-7.69599e-05	0.000892678	0.931305	0.968261	-266.013	42.2573	3.6357e-10	7.14415e-09	0.00175111	-0.0430089	0.0476308	0.928	0.991408
Species.funiformis	0.000277527	0.00133135	0.834891	0.923155	68.5257	28.5307	0.0163885	0.0418227	0.00162668	-0.0160196	0.0224136	0.944	0.991408
Species.Bacteria_Bacteroidetes_Bacteroidia_Bacteroidales_Bacteroidaceae_Bacteroides_caccae	-0.000277896	0.00044821	0.535308	0.732008	-67.6803	84.8364	0.425079	0.508413	0.00160875	-0.00363154	0.0101764	0.546	0.886686
Order.Betaproteobacteriales	7.21842e-05	0.000479289	0.880298	0.942382	258.95	79.1711	0.00108762	0.00385075	0.00159883	-0.0202335	0.0242878	0.836	0.986534
Genus.Megamonas	0.00026407	0.00134524	0.844392	0.926416	69.5086	28.2345	0.0138921	0.0361562	0.00157001	-0.01508	0.0236933	0.906	0.989537
Species.tayi	-5.1878e-05	6.26039e-05	0.407372	0.675632	-347.946	607.422	0.566817	0.645679	0.00154397	-0.00204944	0.0117486	0.402	0.797849
Genus.Coprobacter	-7.82628e-06	4.54598e-05	0.863327	0.932185	-2252.94	835.3	0.00704179	0.0194889	0.00150816	-0.0175261	0.0157301	0.782	0.986534
Species.clarus	-0.000115007	0.000158194	0.467295	0.685187	-151.553	240.379	0.528443	0.607246	0.00149085	-0.00620927	0.0109141	0.772	0.986534
Genus.Erysipelotrichaceae_UCG-006	3.66439e-06	9.92225e-06	0.711929	0.838423	4705.5	3831.56	0.219532	0.305944	0.00147486	-0.00767666	0.0139608	0.838	0.986534
Species.distasonis	-0.000415726	0.000260807	0.111066	0.343693	-38.593	145.813	0.791282	0.828797	0.00137234	-0.0096093	0.0123615	0.824	0.986534
Genus.Candidatus_Soleaferrea	-6.73808e-06	2.15743e-05	0.754825	0.877651	-2332.15	1762.08	0.185789	0.269428	0.00134412	-0.0163656	0.0132121	0.9	0.989537
Genus.Roseburia	0.000364906	0.00123844	0.768288	0.882857	41.4661	30.6959	0.176865	0.260091	0.00129425	-0.0124716	0.0169609	0.852	0.986534
Genus.Desulfovibrio	-9.91207e-05	0.000185969	0.594086	0.765494	-151.134	204.47	0.459888	0.53951	0.00128136	-0.00917368	0.0112823	0.832	0.986534
Species.ramosum	-9.48076e-05	6.64469e-05	0.153761	0.408299	-157.948	572.32	0.782588	0.82455	0.00128086	-0.00780434	0.00981653	0.736	0.977189
Genus.Solobacterium	7.36897e-05	0.000146963	0.616122	0.777421	197.486	258.739	0.445381	0.527213	0.00124476	-0.00576883	0.0113842	0.754	0.986404
Genus.Senegalimassilia	-1.94717e-05	7.32622e-05	0.79043	0.899543	-724.467	518.879	0.162778	0.248917	0.00120661	-0.00818001	0.0137598	0.756	0.986404
Genus.Blautia	-0.00443583	0.00231901	0.0558895	0.199678	-3.14381	16.3989	0.847987	0.879311	0.00119282	-0.0140322	0.0145309	0.81	0.986534
Genus.Fusobacterium	5.1944e-05	0.000250928	0.836022	0.923155	258.93	151.464	0.0874836	0.159172	0.00115043	-0.00623755	0.0138756	0.824	0.986534
Family.Fusobacteriaceae	5.1483e-05	0.000250929	0.837457	0.923155	259.294	151.463	0.0870387	0.159099	0.00114183	-0.00595142	0.0165417	0.85	0.986534
Phylum.Fusobacteria	5.11588e-05	0.000251125	0.838591	0.923155	252.141	151.35	0.0958525	0.169685	0.00110334	-0.006817	0.014668	0.92	0.991408
Class.Fusobacteriia	5.11588e-05	0.000251125	0.838591	0.923155	252.141	151.35	0.0958525	0.169685	0.00110334	-0.00591488	0.0139941	0.818	0.986534
Order.Fusobacteriales	5.11588e-05	0.000251125	0.838591	0.923155	252.141	151.35	0.0958525	0.169685	0.00110334	-0.0072559	0.0156878	0.914	0.989537
Species.cylindroides	-4.38777e-06	1.81569e-05	0.809065	0.911068	-2893.39	2093.66	0.167107	0.251621	0.00108591	-0.00683979	0.00918073	0.7	0.961888
Genus.Coprococcus_2	-0.000405121	0.000966778	0.675222	0.8165	-31.2095	39.3312	0.427562	0.509188	0.00108147	-0.00788827	0.0109782	0.83	0.986534
Species.ruminis	0.00028814	0.000734141	0.694734	0.828565	43.6923	51.7938	0.398986	0.480986	0.00107684	-0.00830878	0.0121665	0.914	0.989537
Genus.Lachnospiraceae_UCG-004	0.000282349	0.000155506	0.0695429	0.230965	44.1462	244.552	0.85676	0.884964	0.00106616	-0.0118841	0.0166635	0.844	0.986534
Genus.Dielma	-9.20183e-06	1.2295e-05	0.454277	0.684027	-1352.2	3092.98	0.662017	0.72674	0.00106429	-0.00245212	0.0157422	0.59	0.904814
Genus.Faecalibacterium	-0.00115331	0.00294872	0.695742	0.828565	-10.6251	12.8952	0.410041	0.492802	0.00104815	-0.00694521	0.0100135	0.836	0.986534
Genus.Sellimonas	-5.07712e-05	8.09567e-05	0.530626	0.729147	-231.518	469.728	0.622144	0.693561	0.00100542	-0.00468097	0.00710479	0.674	0.935979
Genus.Parabacteroides	-0.000201606	0.000438043	0.645384	0.792456	-57.4375	86.8089	0.508256	0.587484	0.000990473	-0.00450933	0.0120268	0.714	0.975816
Family.Tannerellaceae	-0.00020107	0.000438119	0.646318	0.792456	-57.4777	86.7941	0.507886	0.587484	0.000988533	-0.00534479	0.0105928	0.778	0.986534
Species.splanchnicus	-4.86391e-06	5.22783e-05	0.92588	0.967009	-2320.11	725.915	0.00141085	0.00484233	0.000965245	-0.0203876	0.0206354	0.874	0.989537
Genus.CAG-56	-0.00016567	0.000209637	0.429446	0.682277	-60.5559	181.403	0.738544	0.790866	0.000858114	-0.00863313	0.0121003	0.902	0.989537
Genus.Lactococcus	-8.9121e-06	8.52483e-05	0.916747	0.96332	-1102.72	445.54	0.0133911	0.0350848	0.000840599	-0.0180526	0.0147028	0.854	0.986534
Genus.Bacteroides	-0.00285736	0.00513656	0.578072	0.753727	-3.11471	7.40342	0.674003	0.733748	0.000761248	-0.0064662	0.00965812	0.894	0.989537
Family.Bacteroidaceae	-0.00285736	0.00513656	0.578072	0.753727	-3.11471	7.40342	0.674003	0.733748	0.000761248	-0.00726323	0.00853207	0.886	0.989537
Genus.Barnesiella	-1.22642e-05	0.000242778	0.959715	0.979658	-644.872	156.094	3.7295e-05	0.00018791	0.000676481	-0.0342886	0.0327721	0.924	0.991408
Species.Bacteria_Firmicutes_Clostridia_Clostridiales_Lachnospiraceae_Blautia_massiliensis	-0.00187643	0.000816252	0.021599	0.102043	-4.21386	46.5903	0.927941	0.943044	0.000676327	-0.0163235	0.0154384	0.962	0.993585
Species.Bacteria_Firmicutes_Clostridia_Clostridiales_Ruminococcaceae_Phocea_massiliensis	4.05169e-07	3.47197e-06	0.90711	0.957097	18033.1	10947.2	0.0996288	0.174795	0.00062496	-0.0133817	0.0131362	0.996	0.996
Species.Bacteria_Firmicutes_Clostridia_Clostridiales_Lachnospiraceae_Lachnospiraceae_UCG-001_bacterium	-1.09649e-05	0.000120726	0.927639	0.967009	-615.026	314.758	0.0508208	0.10215	0.000576824	-0.0174754	0.0173744	0.91	0.989537
Genus.Holdemania	-7.68772e-06	8.80572e-06	0.382729	0.675632	-773.105	4318.7	0.857942	0.884964	0.000508371	-0.00860925	0.0126667	0.9	0.989537
Species.nordii	-4.03134e-05	5.603e-05	0.471904	0.685187	-135.47	678.73	0.841815	0.875221	0.00046713	-0.00635781	0.0116894	0.898	0.989537
Species.bifidum	0.000382959	0.000158352	0.0156621	0.0854888	13.759	240.158	0.954318	0.964131	0.000450696	-0.0151217	0.0188409	0.962	0.993585
Order.Coriobacteriales	-0.000242406	0.000928177	0.793989	0.899543	-20.1883	40.9702	0.622229	0.693561	0.000418589	-0.0048696	0.008068	0.852	0.986534
Class.Coriobacteriia	-0.000242406	0.000928177	0.793989	0.899543	-20.1883	40.9702	0.622229	0.693561	0.000418589	-0.00601402	0.00792756	0.874	0.989537
Species.Bacteria_Firmicutes_Clostridia_Clostridiales_Lachnospiraceae_Roseburia_intestinalis	5.12988e-05	0.000897193	0.954409	0.97794	84.5662	42.3524	0.0459664	0.0935999	0.000371064	-0.0172849	0.0166377	0.976	0.993585
Genus.Intestinibacter	-0.000302619	0.000393484	0.441924	0.683613	-12.8899	96.6479	0.893912	0.917252	0.000333649	-0.00664228	0.00904934	0.844	0.986534
Species.bromii	-7.92958e-05	0.00130206	0.951444	0.97794	-45.3526	29.1926	0.120419	0.203262	0.000307607	-0.0179149	0.0142636	0.954	0.991857
Genus.Adlercreutzia	-4.31656e-07	2.58552e-05	0.986681	0.99306	-8120.45	1461.58	3.06321e-08	2.86629e-07	0.000299821	-0.0391729	0.0330572	0.922	0.991408
Species.bartlettii	-0.000283949	0.000384067	0.459783	0.68445	-11.0123	99.0176	0.911455	0.932817	0.000267463	-0.00736251	0.00865786	0.898	0.989537
Genus.Mailhella	-7.36251e-06	2.61664e-05	0.778449	0.891925	-419.652	1453.35	0.772798	0.816424	0.000264277	-0.00575659	0.0109179	0.856	0.986534
Genus.Peptococcus	4.3774e-06	7.85159e-05	0.955544	0.97794	623.428	484.189	0.198018	0.281707	0.000233425	-0.0105747	0.0117793	0.986	0.993585
Species.aerofaciens	3.16309e-05	0.000688419	0.963356	0.980826	83.5591	55.2157	0.130329	0.215206	0.000226074	-0.00984597	0.0128079	0.944	0.991408
Species.Bacteria_Firmicutes_Clostridia_Clostridiales_Lachnospiraceae_Sellimonas_intestinalis	-2.19848e-05	5.30879e-05	0.678822	0.818334	-73.451	716.348	0.91834	0.937423	0.000138123	-0.00466252	0.0057066	0.914	0.989537
Species.multacida	3.61417e-06	0.000327197	0.991188	0.99306	394.565	115.951	0.000677699	0.00253653	0.000121975	-0.0274092	0.019386	0.978	0.993585
Species.Bacteria_Firmicutes_Clostridia_Clostridiales_Ruminococcaceae_Ruminococcaceae_UCG-002_bacterium	-3.56082e-06	0.00034351	0.99173	0.99306	-296.587	110.544	0.00734686	0.020191	9.03329e-05	-0.0216896	0.0283464	0.876	0.989537
Family.Enterococcaceae	6.33279e-06	0.000606948	0.991676	0.99306	76.1587	62.6379	0.224158	0.309102	4.12533e-05	-0.00744847	0.012593	0.942	0.991408
Genus.Enterococcus	5.27895e-06	0.000606855	0.99306	0.99306	76.2161	62.6474	0.22388	0.309102	3.44142e-05	-0.00833759	0.0136367	0.984	0.993585
Species.Bacteria_Firmicutes_Erysipelotrichia_Erysipelotrichales_Erysipelotrichaceae_Holdemania_massiliensis	2.38104e-06	4.43458e-06	0.591368	0.764499	91.569	8575.67	0.991481	0.995855	1.86492e-05	-0.00816928	0.00684344	0.954	0.991857
Family.Peptococcaceae	-5.0332e-05	8.18678e-05	0.538748	0.732622	0.0910323	464.524	0.999844	0.999844	-3.91907e-07	-0.00944161	0.0120681	0.97	0.993585
Species.desmolans	-3.03471e-07	1.24347e-05	0.980531	0.99306	722.568	3058.31	0.813248	0.847762	-1.8756e-05	-0.0049199	0.00476506	0.936	0.991408
Species.coprocola	-0.000442567	0.000567381	0.435457	0.683613	0.561126	67.0265	0.993321	0.995855	-2.12414e-05	-0.0075343	0.00554901	0.904	0.989537
Species.prausnitzii	-0.00231619	0.00181177	0.201226	0.478955	0.428835	20.9903	0.983702	0.991269	-8.49589e-05	-0.0109858	0.0105221	0.986	0.993585
Species.eutactus	-0.000107913	0.000842791	0.898126	0.952609	13.2048	45.1225	0.76982	0.81547	-0.000121884	-0.00862059	0.00564916	0.898	0.989537
Genus.Leuconostoc	-2.25258e-05	5.37309e-05	0.675082	0.8165	63.3868	707.777	0.928646	0.943044	-0.00012213	-0.00341962	0.00418958	0.986	0.993585
Genus.Collinsella	-1.84225e-05	0.000717552	0.979519	0.99306	78.4035	52.975	0.139001	0.228567	-0.000123546	-0.0104429	0.0117521	0.994	0.996
Family.Peptostreptococcaceae	-0.000454981	0.000845751	0.590653	0.764499	3.36962	44.9653	0.94027	0.952387	-0.000131135	-0.00956779	0.011442	0.914	0.989537
Family.Coriobacteriaceae	-5.23291e-05	0.000718743	0.941966	0.975288	69.3493	52.8924	0.189935	0.273423	-0.000310405	-0.0110577	0.010878	0.952	0.991857
Species.plebeius	0.000176293	0.000909179	0.846268	0.926416	-26.1962	41.825	0.531158	0.608587	-0.000395018	-0.0116715	0.00524233	0.824	0.986534
Genus.Romboutsia	-9.56225e-05	0.000540379	0.859559	0.932185	51.2431	70.368	0.466552	0.545699	-0.000419121	-0.0118581	0.0145226	0.978	0.993585
Species.biformis	-4.33919e-05	0.000439119	0.921293	0.965515	125.8	86.5665	0.146292	0.234664	-0.000466911	-0.0128408	0.0109204	0.978	0.993585
Species.plautii	-3.00835e-05	8.84781e-05	0.733878	0.855828	185.912	429.802	0.665379	0.728395	-0.000478387	-0.00660637	0.00521118	0.942	0.991408
Species.sedimentorum	-5.08442e-06	4.41807e-05	0.908389	0.957097	1245.36	860.4	0.147911	0.236296	-0.0005416	-0.0095659	0.0168797	0.864	0.989537
Family.Burkholderiaceae	-2.94898e-05	0.000475996	0.950605	0.97794	250.877	79.7319	0.00167243	0.00561764	-0.000632814	-0.0254542	0.0227115	0.99	0.995064
Species.Bacteria_Bacteroidetes_Bacteroidia_Bacteroidales_Rikenellaceae_Alistipes_massiliensis	-2.76272e-05	5.51145e-05	0.616227	0.777421	271.568	689.987	0.693923	0.753347	-0.000641741	-0.00612266	0.00377067	0.756	0.986404
Genus.Coriobacteriaceae_UCG-003	-4.30069e-05	7.62477e-05	0.572777	0.753727	175.124	498.751	0.725525	0.780249	-0.000644211	-0.00694602	0.00453247	0.876	0.989537
Species.vulgatus	-0.000437523	0.00235324	0.852521	0.928437	18.199	16.1562	0.260092	0.348256	-0.000681071	-0.0102897	0.00763095	0.816	0.986534
Species.lenta	-1.84296e-05	3.87135e-05	0.63408	0.791091	522.375	982.274	0.594912	0.671841	-0.000823462	-0.00872506	0.00378416	0.674	0.935979
Species.Bacteria_Bacteroidetes_Bacteroidia_Bacteroidales_Tannerellaceae_Parabacteroides_johnsonii	5.86961e-05	7.91719e-05	0.458538	0.68445	-167.939	480.329	0.726644	0.780249	-0.000843152	-0.00821187	0.00674509	0.856	0.986534
Genus.Eggerthella	-2.32724e-05	3.96109e-05	0.556905	0.746547	472.056	960.03	0.622969	0.693561	-0.000939679	-0.00840943	0.00396721	0.652	0.928391
Species.merdae	8.29999e-05	0.000280969	0.767709	0.882857	-132.569	135.325	0.327362	0.412459	-0.000941164	-0.0121847	0.00606766	0.806	0.986534
Order.Unknown	-0.000197297	0.000217557	0.364564	0.66497	57.2059	174.799	0.743494	0.794003	-0.000965394	-0.0075078	0.00786056	0.722	0.975816
Genus.Prevotellaceae_NK3B31_group	0.00132927	0.000598344	0.0264039	0.110391	-10.2924	63.5576	0.871368	0.896459	-0.00117024	-0.0316321	0.0126738	0.84	0.986534
Species.inulinivorans	-8.70081e-05	0.000514682	0.86577	0.932185	160.625	73.8172	0.0296533	0.0681506	-0.00119541	-0.018626	0.0166293	0.84	0.986534
Genus.Ruminiclostridium_6	3.31964e-05	0.000464453	0.943026	0.975288	-465.1	81.3331	1.20721e-08	1.28225e-07	-0.00132063	-0.051636	0.034599	0.936	0.991408
Species.filiformis	-1.05791e-05	6.71386e-06	0.115222	0.351321	1493.85	5664.25	0.792008	0.828797	-0.00135176	-0.015311	0.0129139	0.814	0.986534
Genus.Shuttleworthia	6.75107e-06	2.99482e-05	0.821667	0.922615	-2343.12	1268.95	0.0649422	0.123296	-0.00135304	-0.0250564	0.016062	0.946	0.991408
Genus.Gordonibacter	1.62443e-06	1.21376e-05	0.893544	0.951661	-9991.17	3126.63	0.00141379	0.00484233	-0.00138823	-0.0231556	0.0149409	0.848	0.986534
Genus.Dorea	-0.000113638	0.000612551	0.852839	0.928437	143.136	62.0157	0.0210794	0.0517762	-0.00139129	-0.0152581	0.0145985	0.816	0.986534
Species.salyersiae	5.8874e-05	0.000112383	0.600418	0.771125	-299.674	338.337	0.375852	0.460155	-0.0015091	-0.0111357	0.00707038	0.848	0.986534
Species.Bacteria_Bacteroidetes_Bacteroidia_Bacteroidales_Bacteroidaceae_Bacteroides_massiliensis	-0.000245371	0.000522313	0.638556	0.791386	77.3691	72.7929	0.287949	0.378474	-0.00162381	-0.015072	0.00572491	0.66	0.934249
Genus.Prevotella_7	-0.000275016	0.000755622	0.71592	0.838423	73.3484	50.3067	0.144963	0.234447	-0.00172541	-0.0116327	0.0143994	0.794	0.986534
Genus.Lachnospiraceae_UCG-010	0.000147016	8.47206e-05	0.0828153	0.265148	-140.786	448.872	0.753818	0.802847	-0.00177038	-0.0176639	0.0107345	0.694	0.956989
Species.Bacteria_Firmicutes_Clostridia_Clostridiales_Ruminococcaceae_Negativibacillus_massiliensis	1.73842e-05	3.13438e-05	0.5792	0.753727	-1196.43	1213.06	0.324088	0.412189	-0.00177904	-0.0142755	0.0113997	0.896	0.989537
Species.paravirosa	6.60602e-06	1.81261e-05	0.715555	0.838423	-3229.67	2097.03	0.123662	0.206805	-0.00182491	-0.0149975	0.0116495	0.852	0.986534
Species.excrementihominis	0.000130532	0.000262669	0.619274	0.777555	-165.033	144.742	0.254321	0.342762	-0.0018426	-0.0185695	0.0063949	0.722	0.975816
Genus.Sutterella	-5.58222e-05	0.000440997	0.899282	0.952609	394.361	85.8623	4.59415e-06	2.86587e-05	-0.00188297	-0.0336863	0.0302952	0.842	0.986534
Species.stercorea	-5.24052e-05	0.000177167	0.767412	0.882857	429.748	214.475	0.0452119	0.0925431	-0.00192633	-0.0175597	0.022068	0.758	0.986404
Genus.Parasutterella	0.000117991	0.000267008	0.658601	0.803821	-200.6	142.37	0.158962	0.244032	-0.00202453	-0.0188077	0.00710421	0.734	0.977189
Species.disporicum	-4.14902e-05	2.95263e-05	0.160092	0.422256	615.482	1287.93	0.632774	0.700508	-0.00218427	-0.0137382	0.0109926	0.792	0.986534
Species.colihominis	1.69324e-05	6.22475e-06	0.00657137	0.0527051	-1603.8	6109.32	0.792946	0.828797	-0.0023228	-0.0199362	0.0232338	0.974	0.993585
Species.intestinihominis	8.56976e-05	0.000108288	0.428796	0.682277	-343.909	351.12	0.327448	0.412459	-0.00252091	-0.0190714	0.00729421	0.666	0.934249
Species.ovatus	-0.000241708	0.000258027	0.348978	0.662552	130.812	147.362	0.374795	0.460155	-0.00270448	-0.010737	0.00381586	0.378	0.76971
Species.Bacteria_Bacteroidetes_Bacteroidia_Bacteroidales_Rikenellaceae_Alistipes_ihumii	2.80078e-05	4.6499e-05	0.54701	0.740063	-1153.47	817.52	0.158391	0.244032	-0.00276331	-0.0148213	0.00777294	0.638	0.926051
Class.Erysipelotrichia	-0.00125023	0.00132407	0.345148	0.658461	28.3966	28.7158	0.322819	0.411909	-0.00303668	-0.0198026	0.0066804	0.542	0.886686
Family.Erysipelotrichaceae	-0.00125023	0.00132407	0.345148	0.658461	28.3966	28.7158	0.322819	0.411909	-0.00303668	-0.0166056	0.0069343	0.58	0.904055
Order.Erysipelotrichales	-0.00125023	0.00132407	0.345148	0.658461	28.3966	28.7158	0.322819	0.411909	-0.00303668	-0.0182552	0.00541982	0.542	0.886686
Phylum.Actinobacteria	0.00237244	0.00336086	0.480317	0.688897	-15.2622	11.3112	0.177365	0.260091	-0.00309711	-0.0200936	0.00830741	0.556	0.888244
Genus.Libanicoccus	-4.93307e-05	8.20994e-05	0.547986	0.740063	741.725	462.968	0.109262	0.188333	-0.00312971	-0.0172916	0.00668646	0.444	0.823075
Genus.Ruminococcus_2	0.00103844	0.00183729	0.571987	0.753727	-37.1475	20.685	0.0726399	0.136591	-0.00329957	-0.0233904	0.00914819	0.634	0.926051
Genus.Bifidobacterium	0.00221704	0.00298371	0.457525	0.68445	-17.7084	12.7407	0.164683	0.249494	-0.00335812	-0.0209158	0.0077363	0.574	0.904055
Species.capillosus	4.46311e-06	5.85572e-06	0.446027	0.683613	-8860.52	6491.93	0.172427	0.255602	-0.00338252	-0.0192656	0.00823109	0.616	0.919977
Genus.Pseudoflavonifractor	4.46311e-06	5.85572e-06	0.446027	0.683613	-8860.52	6491.93	0.172427	0.255602	-0.00338252	-0.0196628	0.00929801	0.618	0.919977
Order.Bifidobacteriales	0.00224319	0.00298388	0.452263	0.683613	-17.6916	12.7399	0.16506	0.249494	-0.00339451	-0.0206163	0.00746001	0.592	0.904814
Family.Bifidobacteriaceae	0.00224319	0.00298388	0.452263	0.683613	-17.6916	12.7399	0.16506	0.249494	-0.00339451	-0.0236677	0.00859935	0.594	0.904814
Genus.Tyzzerella	-4.69723e-05	5.19616e-05	0.366095	0.66497	906.74	731.646	0.215349	0.301182	-0.00364308	-0.0162236	0.0028025	0.32	0.727276
Species.longicatena	-0.000375676	0.000489119	0.442523	0.683613	118.828	77.7135	0.126382	0.210458	-0.00381836	-0.018121	0.00553717	0.432	0.812325
Genus.Holdemanella	-0.000470024	0.000807912	0.560772	0.747062	96.3581	47.0307	0.0405857	0.0871594	-0.00387393	-0.0217542	0.00948996	0.51	0.878672
Class.Actinobacteria	0.00261484	0.00298668	0.381387	0.675632	-17.3762	12.7282	0.172323	0.255602	-0.00388638	-0.022683	0.00640646	0.512	0.878672
Species.animalis	4.62966e-05	9.02782e-05	0.608123	0.775949	-984.115	420.773	0.0194254	0.0480137	-0.00389708	-0.0275001	0.0136453	0.798	0.986534
Family.Clostridiaceae_1	-0.000420225	0.000668367	0.529583	0.729147	109.802	56.8554	0.0535683	0.106818	-0.00394673	-0.0213544	0.0130408	0.606	0.915992
Species.Bacteria_Bacteroidetes_Bacteroidia_Bacteroidales_Marinifilaceae_Butyricimonas_faecihominis	4.14722e-05	1.73344e-05	0.016811	0.0888449	-1117.22	2193.75	0.610608	0.68759	-0.00396313	-0.022709	0.0164084	0.644	0.926051
Species.uniformis	0.000900207	0.00107381	0.401929	0.675632	-57.7106	35.396	0.103141	0.180153	-0.00444368	-0.0240512	0.00813175	0.556	0.888244
Species.pectinoschiza	-0.000491945	0.000578596	0.395276	0.675632	106.724	65.6915	0.104374	0.18108	-0.00449077	-0.0218035	0.00754013	0.412	0.805265
Species.fastidiosus	2.56171e-05	3.49797e-05	0.46403	0.685187	-2088.31	1086.36	0.0546852	0.107996	-0.00457583	-0.0274317	0.0071663	0.476	0.842395
Genus.Clostridium_sensu_stricto_1	-0.000518975	0.00066505	0.435258	0.683613	106.787	57.1418	0.0617714	0.117845	-0.00474031	-0.0217914	0.0102884	0.502	0.869101
Species.Bacteria_Bacteroidetes_Bacteroidia_Bacteroidales_Rikenellaceae_Alistipes_finegoldii	0.000129052	0.000125305	0.303158	0.614576	-437.575	303.366	0.149319	0.237545	-0.00483015	-0.0193632	0.0100814	0.52	0.880455
Order.Corynebacteriales	2.17864e-06	2.6337e-06	0.408195	0.675632	-25989.3	14429.9	0.0718165	0.135692	-0.00484311	-0.0196496	0.0062934	0.424	0.808893
Species.bicirculans	0.000261252	0.000681149	0.701348	0.832718	-219.007	55.6538	8.5478e-05	0.000399915	-0.00489399	-0.0416756	0.0189467	0.752	0.986404
Family.Corynebacteriaceae	2.24011e-06	2.62842e-06	0.394151	0.675632	-25890.8	14459	0.0734766	0.137506	-0.0049609	-0.0199555	0.00632622	0.408	0.80172
Species.Bacteria_Firmicutes_Clostridia_Clostridiales_Lachnospiraceae_Blautia_faecis	0.000148521	0.000379394	0.695485	0.828565	-394.525	99.9166	8.08714e-05	0.000382921	-0.00501195	-0.0323401	0.0177217	0.646	0.926051
Genus.Lachnospiraceae_NK4A136_group	0.000263737	0.000727039	0.71682	0.838423	-256.879	52.0463	8.53438e-07	6.21113e-06	-0.00579487	-0.0502466	0.0252206	0.752	0.986404
Genus.Butyricicoccus	0.000330193	0.000218588	0.131028	0.38053	-206.482	173.927	0.235276	0.319942	-0.00583169	-0.0222405	0.00546746	0.346	0.743968
Genus.Mogibacterium	-4.93896e-05	6.87343e-05	0.472483	0.685187	1389.69	552.562	0.011968	0.0315667	-0.00587078	-0.0223268	0.00774482	0.342	0.743968
Species.rubiinfantis	1.20839e-06	2.64064e-06	0.647273	0.792456	-57432.7	14354.3	6.4942e-05	0.000315089	-0.00593622	-0.0409336	0.0201855	0.64	0.926051
Class.Synergistia	3.40255e-05	3.30719e-05	0.30366	0.614576	-2184.95	1149.05	0.0573512	0.11103	-0.00635902	-0.0380711	0.00852795	0.59	0.904814
Phylum.Synergistetes	3.40255e-05	3.30719e-05	0.30366	0.614576	-2184.95	1149.05	0.0573512	0.11103	-0.00635902	-0.0442387	0.00756004	0.662	0.934249
Order.Synergistales	3.40255e-05	3.30719e-05	0.30366	0.614576	-2184.95	1149.05	0.0573512	0.11103	-0.00635902	-0.0402907	0.00920008	0.626	0.921416
Family.Synergistaceae	3.40255e-05	3.30719e-05	0.30366	0.614576	-2184.95	1149.05	0.0573512	0.11103	-0.00635902	-0.0386922	0.00946113	0.63	0.923843
Species.Unknown	0.00315002	0.00610821	0.606109	0.775898	-23.7685	6.20721	0.000131835	0.000582149	-0.00640412	-0.0331546	0.0226281	0.61	0.918506
Species.faecium	0.000600614	0.000286994	0.0364729	0.146264	-137.868	132.48	0.298132	0.387966	-0.00708279	-0.029199	0.00880241	0.342	0.743968
Genus.Anaerofustis	3.58843e-06	3.12388e-06	0.250789	0.547557	-24766.4	12163.4	0.0418446	0.0888914	-0.00760173	-0.027852	0.00510199	0.286	0.685354
Genus.Lachnospira	0.00092437	0.000877534	0.292276	0.614576	-96.2416	43.2926	0.0263045	0.0615338	-0.00760945	-0.0326197	0.00668273	0.364	0.752905
Genus.Lachnospiraceae_UCG-001	0.000158585	0.000226209	0.483336	0.688897	-567.057	167.721	0.000733831	0.00264583	-0.00769189	-0.0412627	0.0134866	0.556	0.888244
Genus.Howardella	-5.5189e-05	2.13093e-05	0.00965791	0.0623087	1722.92	1784.3	0.334341	0.419795	-0.00813321	-0.0272405	0.0067519	0.344	0.743968
Order.Actinomycetales	0.000239354	4.15347e-05	9.32601e-09	2.2907e-07	-401.871	915.572	0.660752	0.72674	-0.00822757	-0.0479149	0.0316426	0.664	0.934249
Family.Actinomycetaceae	0.000239354	4.15347e-05	9.32601e-09	2.2907e-07	-401.871	915.572	0.660752	0.72674	-0.00822757	-0.0484112	0.0331158	0.622	0.921416
Species.ureilytica	-5.60935e-05	2.13021e-05	0.00851126	0.0586829	1779.38	1784.88	0.318905	0.410917	-0.00853739	-0.0316024	0.00808712	0.238	0.62356
Genus.Oribacterium	-9.59271e-05	6.26971e-05	0.126145	0.372745	1057.54	606.179	0.0811815	0.149786	-0.00867724	-0.0273808	0.0022353	0.134	0.466035
Genus.Agathobacter	-0.00209183	0.00248124	0.399277	0.675632	48.8643	15.2947	0.00141697	0.00484233	-0.00874305	-0.035325	0.0116835	0.322	0.727276
Genus.Phascolarctobacterium	-0.00137513	0.000565664	0.0151292	0.0845737	76.5773	67.2119	0.254673	0.342762	-0.00900717	-0.032438	0.00799308	0.298	0.697107
Species.putredinis	0.000241361	0.000286228	0.399173	0.675632	-489.377	132.492	0.000225959	0.000927377	-0.0101031	-0.046503	0.0162973	0.456	0.833526
Genus.Anaerotruncus	1.03005e-05	9.65818e-06	0.2863	0.608195	-11661.9	3930.41	0.00303579	0.00932083	-0.0102748	-0.0342891	0.0244097	0.578	0.904055
Genus.Tyzzerella_3	-0.000198195	0.000144616	0.170661	0.44417	634.98	262.652	0.0156978	0.0403217	-0.0107646	-0.028904	-0.000731137	0.028	0.164239
Family.Acidaminococcaceae	-0.000837442	0.000688024	0.223658	0.520431	159.463	55.1785	0.00388732	0.011662	-0.0114224	-0.0375407	0.00698215	0.212	0.578583
Genus.Succinivibrio	-0.00177618	0.00147917	0.229948	0.525405	77.6165	25.6616	0.00251563	0.00797294	-0.0117919	-0.0353381	0.00583532	0.172	0.516
Order.Aeromonadales	-0.00180103	0.00148555	0.225491	0.520431	77.7767	25.5507	0.00235959	0.00753918	-0.0119816	-0.0375438	0.00587638	0.176	0.52006
Family.Succinivibrionaceae	-0.00180096	0.00148556	0.225512	0.520431	77.806	25.5505	0.00235044	0.00753918	-0.0119857	-0.0347093	0.00447631	0.15	0.495378
Genus.Lachnoclostridium	-0.000563051	0.000746684	0.450881	0.683613	264.087	50.6478	2.00256e-07	1.7213e-06	-0.0127186	-0.0427971	0.0113278	0.28	0.683478
Species.comes	-0.000469373	0.000272306	0.0848904	0.269048	317.707	139.508	0.0228527	0.0554391	-0.0127553	-0.0349604	0.000992433	0.07	0.319884
Genus.Coprococcus_3	-0.000542437	0.000292759	0.0640264	0.223702	281.048	129.775	0.0304343	0.0695389	-0.0130399	-0.0393669	0.000954483	0.072	0.321545
Genus.Alistipes	0.000642163	0.0008094	0.427633	0.682277	-264.406	46.6766	1.64779e-08	1.70416e-07	-0.0145231	-0.0624997	0.024909	0.482	0.845652
Genus.Ruminococcaceae_UCG-004	0.000135157	8.94254e-05	0.130818	0.38053	-1560.65	424.081	0.000238259	0.000965317	-0.0180422	-0.0528221	0.00428287	0.108	0.416118
Species.succinatutens	-0.00170181	0.000534805	0.00148058	0.016163	193.192	71.0007	0.00655534	0.0188047	-0.0281218	-0.0617992	-0.00726087	0.01	0.0770588
Order.Pasteurellales	0.00282311	0.000399686	2.11561e-12	9.23817e-11	-119.648	95.1174	0.208549	0.293511	-0.0288921	-0.0765367	0.0112641	0.18	0.524
Family.Pasteurellaceae	0.00282311	0.000399686	2.11561e-12	9.23817e-11	-119.648	95.1174	0.208549	0.293511	-0.0288921	-0.0798303	0.021618	0.22	0.588163
Genus.Haemophilus	0.00274863	0.000391352	2.80151e-12	1.10099e-10	-132.4	97.1375	0.173003	0.255602	-0.0311278	-0.0773112	0.0127657	0.166	0.513685
Species.obesi	0.000120692	7.73972e-05	0.119036	0.357108	-3068.31	487.384	3.6267e-10	7.14415e-09	-0.0316754	-0.0990129	0.0179814	0.218	0.588163
