# Supplementary material for: Lactic acid bacteria and endogenous ethanol mediate proton pump inhibitor-associated MASLD: a multicohort cross-sectional mediation analysis
Source: Gut Microbes. 2026 May 3;18(1):2664712. doi: 10.1080/19490976.2026.2664712 (PMC13154942; doi:10.1080/19490976.2026.2664712)
Supplement: Supplementary_table_1.xlsx [file KGMI_A_2664712_SM2466.xlsx]

## Sheet: Sheet1
	PPI association statistics				Post prandial ethanol statistics				Mediation analysis
Taxon	Estimate	Std..Error	p.value	p.adjusted	Estimate	Std..Error	p.value	p.adjusted	proportion_mediated	pm_ci.lb	pm_ci.ub	pvals	padj
Class.c__Bacilli	0.0363242	0.0113132	0.00175251	0.107779	390.215	77.9284	2.23711e-06	0.000275165	0.476526	0.16471	1.10632	0.008	0.984
Order.o__Lactobacillales	0.0363165	0.0113139	0.00175745	0.115992	390.082	77.9285	2.25335e-06	0.000297442	0.476261	0.187643	1.22237	0.002	0.264
Family.f__Lactobacillaceae	0.0278437	0.00911286	0.00284331	0.217843	385.156	100.904	0.000228655	0.0354415	0.360537	0.151069	0.97787	0.002	0.31
Genus.g__Ligilactobacillus	0.00636725	0.00203177	0.00223174	0.415104	1611.22	456.641	0.000621688	0.207667	0.344899	0.0976017	1.13928	0	0
Species.s__Streptococcus_gordonii	0.000131648	3.25429e-05	9.94273e-05	0.0401331	63864	29501.3	0.0326695	0.815317	0.282655	-0.061464	0.928197	0.088	0.997476
SGB.t__SGB8053	0.000131648	3.25429e-05	9.94273e-05	0.0432095	63864	29501.3	0.0326695	0.901364	0.282655	-0.0491208	0.816232	0.076	1
Species.s__Streptococcus_salivarius	0.00306492	0.000805815	0.000238834	0.0407767	2698.72	1188.89	0.0252535	0.750167	0.278076	-0.0543563	0.75094	0.1	0.997476
Genus.g__Limosilactobacillus	0.00484873	0.00191278	0.0127078	0.721693	1543.28	490.392	0.00214689	0.207667	0.251569	0.0563461	0.820909	0.034	1
Genus.g__Lactobacillus	0.0145335	0.00613528	0.0196551	0.721693	479.379	152.941	0.00223297	0.207667	0.234226	-0.0113565	0.701953	0.076	1
Species.s__Streptococcus_parasanguinis	0.00284807	0.000720597	0.000139837	0.0401331	2361	1342.08	0.0814557	0.856254	0.226065	-0.165311	0.732371	0.194	0.997476
SGB.t__SGB8071	0.00284807	0.000720597	0.000139837	0.0432095	2361	1342.08	0.0814557	0.901364	0.226065	-0.157457	0.728436	0.15	1
SGB.t__SGB8007_group	0.00280845	0.000806115	0.000719534	0.111168	2217.25	1197.87	0.0669817	0.901364	0.209347	-0.138731	0.705507	0.21	1
Genus.g__Jingyaoa	6.68299e-05	2.9964e-05	0.0278324	0.721693	77159.4	31870.1	0.0171909	0.639501	0.173359	-0.0674154	0.734959	0.206	1
SGB.t__SGB47656	6.68299e-05	2.9964e-05	0.0278324	0.762268	77159.4	31870.1	0.0171909	0.663998	0.173359	-0.0488413	0.675832	0.194	1
Species.s__Jingyaoa_shaoxingensis	6.68299e-05	2.9964e-05	0.0278324	0.721058	77159.4	31870.1	0.0171909	0.616723	0.173359	-0.0676595	0.657901	0.214	0.997476
Species.s__Lactobacillus_gasseri	0.00163762	0.00076222	0.0339517	0.749548	3137.09	1250.43	0.0136424	0.616723	0.172714	0.0750294	0.781734	0.002	0.997476
Genus.g__Lacticaseibacillus	0.000955162	0.000507727	0.0626817	0.721693	5012.14	1869.71	0.00853281	0.35269	0.160948	-0.0722162	0.554968	0.136	1
Species.s__Streptococcus_vestibularis	0.00106372	0.00044579	0.0187999	0.641356	4301	2160.76	0.0491345	0.856254	0.153809	0.0440019	0.655922	0.026	0.997476
SGB.t__SGB8003	0.00106372	0.00044579	0.0187999	0.725045	4301	2160.76	0.0491345	0.901364	0.153809	0.0455925	0.694837	0.03	1
SGB.t__SGB15878	4.09761e-05	1.5355e-05	0.00881434	0.725045	110343	62990.6	0.0827391	0.901364	0.152006	-0.0204433	0.608076	0.114	1
Genus.g__Streptococcus	0.00853013	0.00597235	0.156154	0.731284	510.532	156.563	0.00149807	0.207667	0.146408	-0.120993	0.482149	0.176	1
Family.f__Streptococcaceae	0.00830698	0.00596186	0.166428	0.737038	507.8	156.95	0.00162482	0.125924	0.141815	-0.0853215	0.442391	0.168	0.998
Species.s__Clostridiaceae_bacterium_AF18_31LB	-0.000200197	9.43028e-05	0.0360889	0.767224	-19468.1	10230.4	0.0597838	0.856254	0.131029	-0.00115875	0.419044	0.044	0.997476
SGB.t__SGB4767	-0.000200197	9.43028e-05	0.0360889	0.823977	-19468.1	10230.4	0.0597838	0.901364	0.131029	0.00894216	0.39358	0.038	1
Species.s__Clostridiaceae_bacterium_Marseille_Q4143	-0.00013191	7.53242e-05	0.0827998	0.807888	-28424.2	12728.3	0.02766	0.750167	0.126052	-0.0208986	0.425299	0.074	0.997476
SGB.t__SGB4768	-0.00013191	7.53242e-05	0.0827998	0.838189	-28424.2	12728.3	0.02766	0.846132	0.126052	-0.01531	0.426464	0.076	1
Species.s__Actinomyces_oris	5.29195e-05	2.24208e-05	0.02009	0.641356	70383.3	43222.9	0.106441	0.856254	0.125219	-0.0122325	0.619991	0.106	0.997476
Class.c__CFGB1226	-0.000196345	0.000131087	0.13715	0.803305	-18329	7268.65	0.0131824	0.639852	0.120989	-0.0515538	0.399985	0.106	0.9881
Order.o__OFGB1226	-0.000196345	0.000131087	0.13715	0.754323	-18329	7268.65	0.0131824	0.68667	0.120989	-0.0397294	0.435705	0.086	0.995238
Family.f__FGB1226	-0.000196345	0.000131087	0.13715	0.732119	-18329	7268.65	0.0131824	0.631239	0.120989	-0.0438468	0.417147	0.096	0.998
Genus.g__Clostridium	-0.00285685	0.00148009	0.0562564	0.721693	-1182.37	652.847	0.0729857	0.767549	0.11356	-0.0189885	0.377446	0.11	1
Family.f__Micrococcaceae	0.000129572	4.43013e-05	0.00421631	0.217843	26028.6	22003.3	0.239505	0.735157	0.113383	-0.119967	0.432119	0.214	0.998
Order.o__Micrococcales	0.000129572	4.43013e-05	0.00421631	0.185518	26028.6	22003.3	0.239505	0.725671	0.113383	-0.111519	0.464332	0.244	0.995238
Genus.g__Rothia	0.000128328	4.41379e-05	0.00443868	0.550397	26003.7	22086.2	0.241709	0.824914	0.112187	-0.160502	0.410054	0.246	1
Genus.g__Zhenpiania	0.00017689	0.000101919	0.0855433	0.721693	18656.3	9454.01	0.0510811	0.767549	0.110946	-0.0844965	0.493125	0.248	1
Species.s__Zhenpiania_hominis	0.00017689	0.000101919	0.0855433	0.807888	18656.3	9454.01	0.0510811	0.856254	0.110946	-0.0757586	0.545173	0.242	0.997476
SGB.t__SGB14854	0.00017689	0.000101919	0.0855433	0.838189	18656.3	9454.01	0.0510811	0.901364	0.110946	-0.046798	0.583197	0.206	1
Species.s__Vescimonas_fastidiosa	0.000330618	0.000175777	0.0627308	0.807888	9679.8	5501.85	0.0814272	0.856254	0.107592	-0.0330389	0.443884	0.284	0.997476
SGB.t__SGB15085	0.000330618	0.000175777	0.0627308	0.838189	9679.8	5501.85	0.0814272	0.901364	0.107592	-0.0334249	0.488927	0.302	1
Species.s__Latilactobacillus_sakei	0.000316604	0.000160018	0.0504607	0.807888	9864.59	6056.09	0.106337	0.856254	0.104998	-0.0458297	0.385284	0.126	0.997476
SGB.t__SGB7248	0.000316604	0.000160018	0.0504607	0.838189	9864.59	6056.09	0.106337	0.901364	0.104998	-0.046881	0.438681	0.118	1
Kingdom.UNCLASSIFIED	0.0120461	0.00587134	0.0426655	0.0853309	254.833	165.265	0.126091	0.252181	0.103202	-0.0193126	0.438241	0.12	0.48
Phylum.UNCLASSIFIED	0.0120461	0.00587134	0.0426655	0.184884	254.833	165.265	0.126091	0.523728	0.103202	-0.0159683	0.412071	0.118	0.886167
Class.UNCLASSIFIED	0.0120461	0.00587134	0.0426655	0.621396	254.833	165.265	0.126091	0.639852	0.103202	-0.0196251	0.424624	0.128	0.9881
Order.UNCLASSIFIED	0.0120461	0.00587134	0.0426655	0.533491	254.833	165.265	0.126091	0.68667	0.103202	-0.0113707	0.451552	0.112	0.995238
Family.UNCLASSIFIED	0.0120461	0.00587134	0.0426655	0.671195	254.833	165.265	0.126091	0.709764	0.103202	-0.0145474	0.471978	0.094	0.998
Genus.UNCLASSIFIED	0.0120461	0.00587134	0.0426655	0.721693	254.833	165.265	0.126091	0.767549	0.103202	-0.0195222	0.436947	0.118	1
Species.UNCLASSIFIED	0.0120461	0.00587134	0.0426655	0.789999	254.833	165.265	0.126091	0.856254	0.103202	-0.0109341	0.412015	0.116	0.997476
SGB.UNCLASSIFIED	0.0120461	0.00587134	0.0426655	0.823977	254.833	165.265	0.126091	0.901364	0.103202	-0.0182916	0.469644	0.136	1
Genus.g__GGB9621	0.000190245	8.33484e-05	0.0244542	0.721693	15590.6	11674.2	0.184607	0.767549	0.0997155	-0.0848999	0.519584	0.4	1
Genus.g__GGB9619	-8.95649e-05	6.2424e-05	0.154293	0.731284	-33012.8	15385.4	0.0341997	0.767549	0.0994044	0.00343219	0.323716	0.038	1
Genus.g__GGB9453	0.000343748	0.000191095	0.0748907	0.721693	8351.84	5069.79	0.102471	0.767549	0.0965179	-0.13773	0.439806	0.486	1
Species.s__Intestinibacter_bartlettii	0.000671356	0.000358506	0.0638722	0.807888	4169.88	2706.64	0.126419	0.856254	0.0941158	-0.0623313	0.440611	0.354	0.997476
Genus.g__Intestinibacter	0.000671356	0.000358506	0.0638722	0.721693	4169.88	2706.64	0.126419	0.767549	0.0941158	-0.0735677	0.489392	0.366	1
SGB.t__SGB6140	0.000671356	0.000358506	0.0638722	0.838189	4169.88	2706.64	0.126419	0.901364	0.0941158	-0.0707816	0.456425	0.378	1
SGB.t__SGB15049	-9.3204e-05	6.22043e-05	0.137014	0.846975	-29248.4	15514.2	0.0621589	0.901364	0.0916479	-0.0547828	0.295956	0.142	1
Genus.g__GGB9614	-9.3204e-05	6.22043e-05	0.137014	0.731284	-29248.4	15514.2	0.0621589	0.767549	0.0916479	-0.032541	0.289139	0.124	1
Species.s__GGB9614_SGB15049	-9.3204e-05	6.22043e-05	0.137014	0.859834	-29248.4	15514.2	0.0621589	0.856254	0.0916479	-0.0440745	0.280839	0.142	0.997476
SGB.t__SGB15286	0.00399707	0.0026681	0.137081	0.846975	680.745	361.721	0.0626101	0.901364	0.091477	-0.0383123	0.455295	0.218	1
Family.f__Eubacteriales_incertae_sedis	0.00399707	0.0026681	0.137081	0.732119	680.745	361.721	0.0626101	0.693183	0.091477	-0.0505551	0.46382	0.234	0.998
Genus.g__Candidatus_Cibionibacter	0.00399707	0.0026681	0.137081	0.731284	680.745	361.721	0.0626101	0.767549	0.091477	-0.057988	0.502596	0.23	1
Species.s__Candidatus_Cibionibacter_quicibialis	0.00399707	0.0026681	0.137081	0.859834	680.745	361.721	0.0626101	0.856254	0.091477	-0.052738	0.444381	0.298	0.997476
Family.f__Clostridiaceae	-0.00276602	0.00242736	0.257057	0.769016	-960.157	393.236	0.01629	0.631239	0.089286	-0.148373	0.365527	0.264	0.998
Order.o__OFGB24517	1.91134e-05	8.68413e-06	0.029908	0.533491	137685	112192	0.22248	0.725671	0.0884731	-0.0580565	0.442279	0.338	0.995238
Genus.g__GGB45620	1.91134e-05	8.68413e-06	0.029908	0.721693	137685	112192	0.22248	0.824914	0.0884731	-0.0572681	0.422168	0.314	1
Species.s__GGB45620_SGB63333	1.91134e-05	8.68413e-06	0.029908	0.721058	137685	112192	0.22248	0.911332	0.0884731	-0.0570657	0.423185	0.284	0.997476
Family.f__FGB24517	1.91134e-05	8.68413e-06	0.029908	0.671195	137685	112192	0.22248	0.735157	0.0884731	-0.0608475	0.436874	0.366	0.998
SGB.t__SGB63333	1.91134e-05	8.68413e-06	0.029908	0.762268	137685	112192	0.22248	0.955199	0.0884731	-0.0426624	0.40246	0.3	1
Class.c__CFGB24517	1.91134e-05	8.68413e-06	0.029908	0.613115	137685	112192	0.22248	0.691919	0.0884731	-0.0518045	0.474891	0.304	0.9881
Genus.g__Latilactobacillus	0.000341889	0.000168772	0.0453038	0.721693	7646.03	5765.96	0.187696	0.767549	0.0878835	-0.0410076	0.367144	0.136	1
Species.s__Faecalibacterium_SGB15346	-0.00260736	0.00137527	0.060698	0.807888	-994.253	706.867	0.16251	0.871783	0.0871534	-0.0375687	0.408776	0.158	0.997476
SGB.t__SGB15346	-0.00260736	0.00137527	0.060698	0.838189	-994.253	706.867	0.16251	0.921388	0.0871534	-0.019047	0.395648	0.146	1
Species.s__Mogibacterium_diversum	3.69926e-05	2.12573e-05	0.0847204	0.807888	68150.3	45679.1	0.138714	0.856254	0.0847556	-0.0199244	0.482644	0.21	0.997476
SGB.t__SGB3922_group	3.69926e-05	2.12573e-05	0.0847204	0.838189	68150.3	45679.1	0.138714	0.901364	0.0847556	-0.0146131	0.48804	0.186	1
Genus.g__GGB2998	-0.000130164	0.000105958	0.222001	0.737361	-19343.3	9066.29	0.0352089	0.767549	0.0846462	-0.123952	0.279028	0.24	1
Family.f__FGB79245	6.41339e-05	4.84319e-05	0.188282	0.752342	37846.2	19920.9	0.0602001	0.693183	0.0816011	-0.0434797	0.369161	0.39	0.998
Genus.g__GGB3510	6.41339e-05	4.84319e-05	0.188282	0.731284	37846.2	19920.9	0.0602001	0.767549	0.0816011	-0.0360505	0.439325	0.336	1
Species.s__GGB3510_SGB4687	6.41339e-05	4.84319e-05	0.188282	0.872554	37846.2	19920.9	0.0602001	0.856254	0.0816011	-0.0507675	0.422648	0.382	0.997476
Class.c__CFGB79245	6.41339e-05	4.84319e-05	0.188282	0.832801	37846.2	19920.9	0.0602001	0.639852	0.0816011	-0.0410458	0.418129	0.342	0.9881
Order.o__OFGB79245	6.41339e-05	4.84319e-05	0.188282	0.801729	37846.2	19920.9	0.0602001	0.68667	0.0816011	-0.0429038	0.435595	0.374	0.995238
SGB.t__SGB4687	6.41339e-05	4.84319e-05	0.188282	0.88745	37846.2	19920.9	0.0602001	0.901364	0.0816011	-0.042225	0.46317	0.31	1
Species.s__Blautia_hydrogenotrophica	0.000344041	0.000176002	0.0532447	0.807888	6839.9	5535.13	0.219318	0.911332	0.0791127	-0.070314	0.379982	0.306	0.997476
SGB.t__SGB4677	0.000344041	0.000176002	0.0532447	0.838189	6839.9	5535.13	0.219318	0.955199	0.0791127	-0.072937	0.392453	0.338	1
Order.o__OFGB2801	6.0544e-05	3.72262e-05	0.106838	0.698172	37708.7	26101	0.151514	0.68667	0.0767535	-0.0109703	0.41363	0.154	0.995238
SGB.t__SGB13825	6.0544e-05	3.72262e-05	0.106838	0.846975	37708.7	26101	0.151514	0.901364	0.0767535	-0.00886372	0.411064	0.192	1
Family.f__FGB2801	6.0544e-05	3.72262e-05	0.106838	0.732119	37708.7	26101	0.151514	0.711456	0.0767535	-0.0101782	0.422569	0.144	0.998
Genus.g__GGB8965	6.0544e-05	3.72262e-05	0.106838	0.731284	37708.7	26101	0.151514	0.767549	0.0767535	-0.0108047	0.41694	0.152	1
Species.s__GGB8965_SGB13825	6.0544e-05	3.72262e-05	0.106838	0.831283	37708.7	26101	0.151514	0.856254	0.0767535	-0.0113206	0.391995	0.156	0.997476
Class.c__CFGB2801	6.0544e-05	3.72262e-05	0.106838	0.748154	37708.7	26101	0.151514	0.639852	0.0767535	-0.00895309	0.467017	0.172	0.9881
Family.f__Sutterellaceae	-0.00173336	0.00080528	0.0336272	0.671195	-1313.62	1211.76	0.280823	0.821273	0.0765496	-0.0370084	0.297426	0.204	0.998
SGB.t__SGB17130_group	1.71576e-05	6.87786e-06	0.0141534	0.725045	130803	142096	0.359407	0.991226	0.0754501	-0.0768891	0.376295	0.344	1
Species.s__Actinomyces_graevenitzii	1.71576e-05	6.87786e-06	0.0141534	0.641356	130803	142096	0.359407	0.986844	0.0754501	-0.109275	0.363303	0.34	0.997476
Class.c__Betaproteobacteria	-0.00170718	0.000805707	0.0364383	0.621396	-1310.5	1211.14	0.281713	0.753277	0.0752149	-0.044452	0.355343	0.222	0.9881
Order.o__Burkholderiales	-0.00170749	0.000805814	0.036429	0.533491	-1307.23	1211.01	0.282858	0.794411	0.0750409	-0.0472115	0.390014	0.224	0.995238
Species.s__Schaalia_odontolytica	0.000368434	0.000141104	0.0103334	0.641356	6044.59	6929.01	0.385003	0.986844	0.0748708	-0.234793	0.37799	0.436	0.997476
SGB.t__SGB17169	0.000360804	0.000139307	0.010947	0.725045	6148.59	7018.2	0.38298	0.991226	0.0745817	-0.301763	0.348696	0.462	1
Species.s__Rothia_mucilaginosa	0.000116181	4.24479e-05	0.00727164	0.596275	18650.7	23044.8	0.42016	0.986844	0.0728479	-0.188489	0.35842	0.408	0.997476
Family.f__Barnesiellaceae	-0.00112824	0.0007347	0.127606	0.732119	-1856.3	1323.24	0.163613	0.721731	0.0704099	-0.0246968	0.325781	0.184	0.998
SGB.t__SGB15316	-0.00261032	0.00177296	0.143903	0.846975	-795.927	547.976	0.149349	0.901364	0.0698479	0.00562788	0.255062	0.032	1
Genus.g__GGB3345	-0.000865327	0.000696129	0.21659	0.737062	-2364.21	1390.57	0.0920594	0.767549	0.0687783	-0.0372064	0.289833	0.122	1
Species.s__GGB3345_SGB4425	-0.000865327	0.000696129	0.21659	0.876143	-2364.21	1390.57	0.0920594	0.856254	0.0687783	-0.0306611	0.297351	0.118	0.997476
SGB.t__SGB4425_group	-0.000865327	0.000696129	0.21659	0.88745	-2364.21	1390.57	0.0920594	0.901364	0.0687783	-0.0423815	0.250125	0.152	1
Species.s__Lancefieldella_parvula	8.27132e-06	4.8153e-06	0.0887685	0.807888	246804	202349	0.225313	0.911332	0.0686299	-0.00800503	0.397065	0.148	0.997476
Species.s__Phocaeicola_vulgatus	-0.0133578	0.00539697	0.0149064	0.641356	-152.446	181.205	0.402098	0.986844	0.0684598	-0.0412368	0.35639	0.192	0.997476
SGB.t__SGB1814	-0.0133578	0.00539697	0.0149064	0.725045	-152.446	181.205	0.402098	0.991226	0.0684598	-0.0423002	0.344247	0.184	1
SGB.t__SGB15067	-4.92857e-05	4.07475e-05	0.229146	0.903454	-41235.4	23742.7	0.0853613	0.901364	0.0683246	-0.0515935	0.229401	0.246	1
Species.s__GGB9619_SGB15067	-4.92857e-05	4.07475e-05	0.229146	0.894762	-41235.4	23742.7	0.0853613	0.856254	0.0683246	-0.0299991	0.263401	0.196	0.997476
Order.o__OFGB2984	-0.000566233	0.000555569	0.310431	0.829899	-3427.16	1734.25	0.0507602	0.68667	0.0652402	-0.0361347	0.258898	0.116	0.995238
Species.s__GGB9347_SGB14313	-0.000566233	0.000555569	0.310431	0.915694	-3427.16	1734.25	0.0507602	0.856254	0.0652402	-0.0673434	0.250885	0.156	0.997476
Genus.g__GGB9347	-0.000566233	0.000555569	0.310431	0.815966	-3427.16	1734.25	0.0507602	0.767549	0.0652402	-0.046878	0.237711	0.15	1
Class.c__CFGB2984	-0.000566233	0.000555569	0.310431	0.832801	-3427.16	1734.25	0.0507602	0.639852	0.0652402	-0.052064	0.231842	0.116	0.9881
Family.f__FGB2984	-0.000566233	0.000555569	0.310431	0.812085	-3427.16	1734.25	0.0507602	0.693183	0.0652402	-0.0443685	0.249127	0.132	0.998
SGB.t__SGB14313	-0.000566233	0.000555569	0.310431	0.916131	-3427.16	1734.25	0.0507602	0.901364	0.0652402	-0.0477797	0.229396	0.13	1
Genus.g__Alloscardovia	7.44335e-05	5.69586e-05	0.194109	0.731284	26027.1	17039.2	0.129647	0.767549	0.0651298	-0.0127913	0.476974	0.256	1
Species.s__Alloscardovia_omnicolens	7.44335e-05	5.69586e-05	0.194109	0.872554	26027.1	17039.2	0.129647	0.856254	0.0651298	-0.0148486	0.483562	0.228	0.997476
SGB.t__SGB17300	7.44335e-05	5.69586e-05	0.194109	0.88745	26027.1	17039.2	0.129647	0.901364	0.0651298	-0.0172768	0.457266	0.274	1
SGB.t__SGB4290	0.00683867	0.00360822	0.0607761	0.838189	279.579	270.577	0.303852	0.981888	0.0642779	-0.163159	0.35932	0.53	1
SGB.t__SGB5111	-0.000779044	0.00106891	0.46772	0.921792	-2448.96	886.333	0.00676361	0.663998	0.06414	-0.140285	0.328689	0.374	1
Genus.g__Wujia	-0.000779044	0.00106891	0.46772	0.84152	-2448.96	886.333	0.00676361	0.314508	0.06414	-0.100913	0.285973	0.32	1
Species.s__Wujia_chipingensis	-0.000779044	0.00106891	0.46772	0.924335	-2448.96	886.333	0.00676361	0.616723	0.06414	-0.126146	0.311927	0.36	0.997476
Species.s__GGB58233_SGB79883	-4.54651e-06	1.95601e-06	0.0220117	0.641356	-414659	500025	0.408829	0.986844	0.0633804	-0.042821	0.324177	0.25	0.997476
Genus.g__GGB58233	-4.54651e-06	1.95601e-06	0.0220117	0.721693	-414659	500025	0.408829	0.941108	0.0633804	-0.0508089	0.389173	0.246	1
SGB.t__SGB79883	-4.54651e-06	1.95601e-06	0.0220117	0.725045	-414659	500025	0.408829	0.991226	0.0633804	-0.0442536	0.387794	0.278	1
SGB.t__SGB4447	-0.000395181	0.000274	0.152176	0.862793	-4697.82	3551.74	0.188815	0.929159	0.0624134	-0.0312176	0.222843	0.076	1
Species.s__GGB3363_SGB4447	-0.000395181	0.000274	0.152176	0.872554	-4697.82	3551.74	0.188815	0.903166	0.0624134	-0.021941	0.22708	0.082	0.997476
Species.s__Lachnospira_pectinoschiza	-0.0023832	0.000900559	0.00937568	0.641356	-756.784	1087.1	0.487872	0.986844	0.0606343	-0.0578307	0.333418	0.326	0.997476
Species.s__Collinsella_tanakaei	0.000946814	0.000747056	0.207792	0.872554	1880.43	1300.61	0.151209	0.856254	0.059856	-0.0958237	0.323874	0.538	0.997476
SGB.t__SGB14737	0.000946814	0.000747056	0.207792	0.88745	1880.43	1300.61	0.151209	0.901364	0.059856	-0.0995961	0.328279	0.508	1
Species.s__Oscillibacter_sp_PC13	-1.59702e-06	1.4181e-06	0.262637	0.905303	-1.08982e+06	683724	0.113953	0.856254	0.058513	-0.00622711	0.232026	0.086	0.997476
SGB.t__SGB7258	-1.59702e-06	1.4181e-06	0.262637	0.916131	-1.08982e+06	683724	0.113953	0.901364	0.058513	-0.0113306	0.224613	0.102	1
Class.c__CFGB1011	-8.64562e-05	9.56953e-05	0.368334	0.832801	-20127.2	10064	0.0480918	0.639852	0.0585012	-0.0946302	0.208841	0.272	0.9881
Order.o__OFGB1011	-8.64562e-05	9.56953e-05	0.368334	0.829899	-20127.2	10064	0.0480918	0.68667	0.0585012	-0.0663167	0.180729	0.27	0.995238
Family.f__FGB1011	-8.64562e-05	9.56953e-05	0.368334	0.812085	-20127.2	10064	0.0480918	0.693183	0.0585012	-0.0774993	0.20279	0.28	0.998
Genus.g__GGB34228	-1.34282e-05	1.39775e-05	0.338891	0.815966	-128927	69065.3	0.0647275	0.767549	0.0582032	-0.0315293	0.286451	0.21	1
Family.f__FGB2960	-0.000112679	9.6966e-05	0.247827	0.769016	-15345.2	10008.1	0.128215	0.709764	0.05813	-0.0342938	0.241358	0.104	0.998
Class.c__CFGB2960	-0.000112679	9.6966e-05	0.247827	0.832801	-15345.2	10008.1	0.128215	0.639852	0.05813	-0.0232091	0.243958	0.11	0.9881
Order.o__OFGB2960	-0.000112679	9.6966e-05	0.247827	0.822438	-15345.2	10008.1	0.128215	0.68667	0.05813	-0.0404878	0.225861	0.126	0.995238
Species.s__GGB9302_SGB14263	-0.000112497	9.69752e-05	0.248629	0.900829	-15322.8	10007.5	0.128742	0.856254	0.0579519	-0.0546419	0.204799	0.13	0.997476
SGB.t__SGB14263	-0.000112497	9.69752e-05	0.248629	0.916131	-15322.8	10007.5	0.128742	0.901364	0.0579519	-0.0284001	0.198456	0.108	1
Genus.g__GGB9302	-0.000112497	9.69752e-05	0.248629	0.767437	-15322.8	10007.5	0.128742	0.767549	0.0579519	-0.0266198	0.223927	0.094	1
Species.s__Guopingia_tenuis	6.78086e-05	5.28676e-05	0.202426	0.872554	25043.5	18398.9	0.176383	0.889868	0.0570908	-0.117258	0.300163	0.412	0.997476
SGB.t__SGB14127	6.78086e-05	5.28676e-05	0.202426	0.88745	25043.5	18398.9	0.176383	0.929159	0.0570908	-0.105897	0.325746	0.402	1
Genus.g__Guopingia	6.78086e-05	5.28676e-05	0.202426	0.731284	25043.5	18398.9	0.176383	0.767549	0.0570908	-0.0928827	0.334514	0.412	1
SGB.t__SGB4993	0.00053639	0.000641008	0.404592	0.921792	3152.87	1499.55	0.0378966	0.901364	0.0568556	-0.0752831	0.392068	0.432	1
Species.s__Lachnospiraceae_bacterium_CLA_AA_H244	0.00053639	0.000641008	0.404592	0.924335	3152.87	1499.55	0.0378966	0.856254	0.0568556	-0.0664041	0.353854	0.364	0.997476
Species.s__Lachnospiraceae_bacterium_AM48_27BH	-6.12389e-05	4.52525e-05	0.178849	0.872554	-27493.7	21517.2	0.204155	0.911332	0.0566038	-0.044647	0.214685	0.224	0.997476
SGB.t__SGB4706	-6.12389e-05	4.52525e-05	0.178849	0.878879	-27493.7	21517.2	0.204155	0.951948	0.0566038	-0.0432373	0.22293	0.2	1
Genus.g__Adlercreutzia	-0.000385345	0.000378514	0.310973	0.815966	-4308.05	2558.06	0.0951314	0.767549	0.0558106	-0.0728604	0.217733	0.258	1
Species.s__Simiaoa_sunii	0.00111199	0.000796429	0.165566	0.872554	1481.97	1223.55	0.228534	0.911332	0.0554021	-0.140956	0.34047	0.51	0.997476
Genus.g__Simiaoa	0.00111199	0.000796429	0.165566	0.731284	1481.97	1223.55	0.228534	0.824914	0.0554021	-0.1213	0.329467	0.51	1
SGB.t__SGB4910	0.00111199	0.000796429	0.165566	0.878879	1481.97	1223.55	0.228534	0.955199	0.0554021	-0.150772	0.34899	0.596	1
Genus.g__GGB9189	-5.71541e-05	2.95023e-05	0.0553725	0.721693	-28484	33143.8	0.392075	0.941108	0.0547311	-0.0560388	0.268675	0.298	1
Species.s__GGB9189_SGB14128	-5.71541e-05	2.95023e-05	0.0553725	0.807888	-28484	33143.8	0.392075	0.986844	0.0547311	-0.0573229	0.278732	0.258	0.997476
SGB.t__SGB14128	-5.71541e-05	2.95023e-05	0.0553725	0.838189	-28484	33143.8	0.392075	0.991226	0.0547311	-0.0579632	0.300263	0.268	1
Order.o__Bacteroidales	-0.0418841	0.0180912	0.0225302	0.533491	-38.426	54.1093	0.479183	0.943664	0.0541078	-0.0979453	0.334626	0.422	0.995238
Class.c__Bacteroidia	-0.0418841	0.0180912	0.0225302	0.613115	-38.426	54.1093	0.479183	0.916658	0.0541078	-0.11264	0.301504	0.464	0.9881
Phylum.p__Bacteroidota	-0.0414103	0.018205	0.0249389	0.162103	-38.757	53.7673	0.472617	0.671002	0.0539565	-0.113969	0.303525	0.458	0.886167
Species.s__Adlercreutzia_equolifaciens	-0.00037589	0.000377947	0.322218	0.924335	-4235.04	2563.16	0.101466	0.856254	0.0535185	-0.0677875	0.208411	0.266	0.997476
SGB.t__SGB5075	-0.00151966	0.000738731	0.0421291	0.823977	-1041.4	1324.4	0.43345	0.991226	0.0532049	-0.0348316	0.305798	0.276	1
Genus.g__Lancefieldella	3.01026e-05	1.71426e-05	0.0819756	0.721693	51894.1	57015.9	0.364818	0.92577	0.0525179	-0.00725287	0.3261	0.124	1
Kingdom.k__Bacteria	-0.0139124	0.00618005	0.0264378	0.0853309	-111.329	158.405	0.483728	0.551118	0.0520708	-0.0859988	0.318065	0.5	0.666667
Genus.g__GGB4605	0.00020651	0.000155894	0.188124	0.731284	7377.52	6253.04	0.240734	0.824914	0.0512198	-0.0822937	0.376101	0.524	1
Genus.g__Actinomyces	0.000220509	0.000115283	0.0584779	0.721693	6677.98	8486.67	0.433125	0.967394	0.0495059	-0.0427101	0.317603	0.31	1
Genus.g__GGB2653	-8.76854e-05	9.32052e-05	0.348958	0.815966	-16771.7	10399.8	0.109814	0.767549	0.0494413	-0.0434531	0.181006	0.272	1
Species.s__GGB2653_SGB3574	-8.76854e-05	9.32052e-05	0.348958	0.924335	-16771.7	10399.8	0.109814	0.856254	0.0494413	-0.0366293	0.194082	0.24	0.997476
SGB.t__SGB3574	-8.76854e-05	9.32052e-05	0.348958	0.921792	-16771.7	10399.8	0.109814	0.901364	0.0494413	-0.03977	0.231884	0.256	1
Phylum.p__Firmicutes	0.0375683	0.0212708	0.080243	0.26079	39.1	45.9732	0.396986	0.671002	0.0493837	-0.0981912	0.313363	0.428	0.886167
Species.s__Lactonifactor_longoviformis	1.10884e-05	7.68222e-06	0.151862	0.872554	132390	127075	0.299886	0.961646	0.0493524	-0.0245504	0.328043	0.308	0.997476
SGB.t__SGB48013	1.10884e-05	7.68222e-06	0.151862	0.862793	132390	127075	0.299886	0.98058	0.0493524	-0.0300845	0.306319	0.288	1
Genus.g__Lactonifactor	1.10884e-05	7.68222e-06	0.151862	0.731284	132390	127075	0.299886	0.92577	0.0493524	-0.0314529	0.372398	0.262	1
Class.c__CFGB2840	4.72648e-05	2.4884e-05	0.0602291	0.621396	30860.4	39317.9	0.434282	0.905369	0.0490372	-0.0313521	0.276751	0.272	0.9881
Order.o__OFGB2840	4.72648e-05	2.4884e-05	0.0602291	0.533491	30860.4	39317.9	0.434282	0.943664	0.0490372	-0.025851	0.32569	0.252	0.995238
Family.f__FGB2840	4.72648e-05	2.4884e-05	0.0602291	0.671195	30860.4	39317.9	0.434282	0.971498	0.0490372	-0.0238756	0.301637	0.256	0.998
SGB.t__SGB16986	8.26058e-05	3.69763e-05	0.0275813	0.762268	17355.9	26483.2	0.513671	0.991226	0.0481997	-0.219181	0.296006	0.574	1
SGB.t__SGB17244	-0.00873531	0.00874409	0.320072	0.921792	-161.922	111.101	0.147979	0.901364	0.0475523	-0.0346173	0.234569	0.282	1
Species.s__Bifidobacterium_adolescentis	-0.00873531	0.00874409	0.320072	0.924335	-161.922	111.101	0.147979	0.856254	0.0475523	-0.0327003	0.218089	0.27	0.997476
Class.c__Bacteria_unclassified	0.000218562	0.000196243	0.267915	0.832801	6377.9	4961.28	0.201434	0.691919	0.0468638	-0.0807242	0.283212	0.34	0.9881
Family.f__Bacteria_unclassified	0.000218562	0.000196243	0.267915	0.769016	6377.9	4961.28	0.201434	0.735157	0.0468638	-0.0768515	0.38544	0.332	0.998
Order.o__Bacteria_unclassified	0.000218562	0.000196243	0.267915	0.822438	6377.9	4961.28	0.201434	0.725671	0.0468638	-0.0719139	0.301717	0.354	0.995238
Phylum.p__Bacteria_unclassified	0.000218562	0.000196243	0.267915	0.580483	6377.9	4961.28	0.201434	0.523728	0.0468638	-0.0707916	0.325947	0.34	0.886167
Species.s__Mediterraneibacter_SGB48424	-1.2658e-05	1.06376e-05	0.236732	0.900829	-108279	91636.7	0.240029	0.912427	0.0460781	-0.0381019	0.23355	0.284	0.997476
SGB.t__SGB48424	-1.2658e-05	1.06376e-05	0.236732	0.916131	-108279	91636.7	0.240029	0.957017	0.0460781	-0.0396772	0.184944	0.308	1
Genus.g__Bacteria_unclassified	0.000232359	0.000196138	0.238797	0.767437	5855.15	4970.12	0.241432	0.824914	0.0457386	-0.0813645	0.343391	0.314	1
Species.s__Blautia_massiliensis	0.00291002	0.00240426	0.228834	0.894762	463.22	405.618	0.256047	0.931392	0.0453178	-0.0961338	0.365338	0.546	0.997476
SGB.t__SGB4826	0.00291002	0.00240426	0.228834	0.903454	463.22	405.618	0.256047	0.960245	0.0453178	-0.104686	0.30198	0.566	1
Genus.g__GGB9534	-0.000175606	0.000192844	0.364568	0.821936	-7466.27	5035.86	0.141171	0.767549	0.0440786	-0.06664	0.228989	0.206	1
SGB.t__SGB14937	-0.000175606	0.000192844	0.364568	0.921792	-7466.27	5035.86	0.141171	0.901364	0.0440786	-0.0705138	0.220674	0.22	1
Species.s__GGB9534_SGB14937	-0.000175606	0.000192844	0.364568	0.924335	-7466.27	5035.86	0.141171	0.856254	0.0440786	-0.0769098	0.210164	0.274	0.997476
Genus.g__Faecalibacterium	-0.00648017	0.00648784	0.320158	0.815966	-200.957	149.968	0.183138	0.767549	0.0437799	-0.0529999	0.225155	0.41	1
Species.s__GGB9715_SGB15260	-0.000955586	0.00111163	0.391935	0.924335	-1331.96	873.091	0.130123	0.856254	0.0427905	-0.0340129	0.202017	0.278	0.997476
SGB.t__SGB15260	-0.000955586	0.00111163	0.391935	0.921792	-1331.96	873.091	0.130123	0.901364	0.0427905	-0.033855	0.175069	0.298	1
Genus.g__Anaeromassilibacillus	7.14681e-05	5.3202e-05	0.182033	0.731284	17744.8	18362.4	0.336082	0.92577	0.0426352	-0.0346256	0.342904	0.326	1
Species.s__Anaeromassilibacillus_senegalensis	7.14681e-05	5.3202e-05	0.182033	0.872554	17744.8	18362.4	0.336082	0.986844	0.0426352	-0.0444285	0.321172	0.374	0.997476
SGB.t__SGB14894	7.14681e-05	5.3202e-05	0.182033	0.878879	17744.8	18362.4	0.336082	0.991226	0.0426352	-0.0421471	0.318946	0.374	1
SGB.t__SGB14797	-0.00028246	0.000366366	0.442434	0.921792	-4429.52	2643.22	0.096752	0.901364	0.042063	-0.13328	0.162232	0.416	1
Species.s__Barnesiella_intestinihominis	-0.000575858	0.000674567	0.395212	0.924335	-2165.48	1439.21	0.135419	0.856254	0.0419234	-0.0573835	0.283283	0.352	0.997476
SGB.t__SGB1965	-0.000575858	0.000674567	0.395212	0.921792	-2165.48	1439.21	0.135419	0.901364	0.0419234	-0.0491011	0.258463	0.348	1
Genus.g__Barnesiella	-0.000575858	0.000674567	0.395212	0.833521	-2165.48	1439.21	0.135419	0.767549	0.0419234	-0.0651297	0.209143	0.348	1
Genus.g__Odoribacter	-0.000244063	0.000274132	0.375314	0.831053	-5109.09	3544.59	0.152454	0.767549	0.041921	-0.0534424	0.265984	0.4	1
SGB.t__SGB4992	-3.48105e-06	5.96568e-06	0.560788	0.928701	-356470	160762	0.0287521	0.846132	0.0417176	-0.104826	0.18503	0.398	1
Species.s__GGB3678_SGB4992	-3.48105e-06	5.96568e-06	0.560788	0.924335	-356470	160762	0.0287521	0.750167	0.0417176	-0.124966	0.186358	0.386	0.997476
Genus.g__Oliverpabstia	-0.0015743	0.00134346	0.243893	0.767437	-784.908	726.364	0.282352	0.916159	0.0415425	-0.0428376	0.208733	0.32	1
Species.s__Oliverpabstia_intestinalis	-0.0015743	0.00134346	0.243893	0.900829	-784.908	726.364	0.282352	0.950696	0.0415425	-0.0504964	0.198242	0.336	0.997476
SGB.t__SGB4868	-0.0015743	0.00134346	0.243893	0.916131	-784.908	726.364	0.282352	0.96702	0.0415425	-0.0412352	0.236376	0.318	1
Genus.g__Christensenellaceae_unclassified	-6.57718e-06	7.1857e-06	0.362104	0.821358	-187412	135326	0.169021	0.767549	0.0414402	-0.0380707	0.194425	0.192	1
Species.s__Christensenellaceae_bacterium	-6.57718e-06	7.1857e-06	0.362104	0.924335	-187412	135326	0.169021	0.881531	0.0414402	-0.0249371	0.18395	0.148	0.997476
SGB.t__SGB109650	-6.57718e-06	7.1857e-06	0.362104	0.921792	-187412	135326	0.169021	0.924128	0.0414402	-0.028021	0.188652	0.2	1
Genus.g__Colidextribacter	-2.25048e-05	1.55286e-05	0.15022	0.731284	-53969.5	62970.1	0.39336	0.941108	0.0408328	-0.0173121	0.232778	0.228	1
Species.s__Colidextribacter_sp_210702_DFI_3_9	-2.25048e-05	1.55286e-05	0.15022	0.872554	-53969.5	62970.1	0.39336	0.986844	0.0408328	-0.0146099	0.233177	0.218	0.997476
SGB.t__SGB15146	-2.25048e-05	1.55286e-05	0.15022	0.862793	-53969.5	62970.1	0.39336	0.991226	0.0408328	-0.0152921	0.239113	0.19	1
Class.c__CFGB2915	-3.16102e-05	2.77358e-05	0.256984	0.832801	-38352.5	35179.9	0.278129	0.753277	0.0407575	-0.0196995	0.246735	0.094	0.9881
Order.o__OFGB2915	-3.16102e-05	2.77358e-05	0.256984	0.822438	-38352.5	35179.9	0.278129	0.794411	0.0407575	-0.0088085	0.28759	0.066	0.995238
Genus.g__GGB36267	-3.16102e-05	2.77358e-05	0.256984	0.770951	-38352.5	35179.9	0.278129	0.916159	0.0407575	-0.00188039	0.207575	0.054	1
Species.s__GGB36267_SGB14177	-3.16102e-05	2.77358e-05	0.256984	0.900829	-38352.5	35179.9	0.278129	0.950696	0.0407575	-0.016681	0.246947	0.068	0.997476
SGB.t__SGB14177	-3.16102e-05	2.77358e-05	0.256984	0.916131	-38352.5	35179.9	0.278129	0.96702	0.0407575	-0.00976936	0.223603	0.064	1
Family.f__FGB2915	-3.16102e-05	2.77358e-05	0.256984	0.769016	-38352.5	35179.9	0.278129	0.821273	0.0407575	-0.0166132	0.268821	0.08	0.998
SGB.t__SGB9333	-0.000388429	0.000411314	0.347133	0.921792	-3059.37	2366.89	0.198998	0.938783	0.0399511	-0.0691388	0.162187	0.252	1
Family.f__FGB2403	-0.000388429	0.000411314	0.347133	0.812085	-3059.37	2366.89	0.198998	0.735157	0.0399511	-0.0751226	0.180115	0.23	0.998
Species.s__GGB6601_SGB9333	-0.000388429	0.000411314	0.347133	0.924335	-3059.37	2366.89	0.198998	0.911332	0.0399511	-0.0804706	0.167711	0.258	0.997476
Class.c__CFGB2403	-0.000388429	0.000411314	0.347133	0.832801	-3059.37	2366.89	0.198998	0.691919	0.0399511	-0.0712532	0.172988	0.218	0.9881
Genus.g__GGB6601	-0.000388429	0.000411314	0.347133	0.815966	-3059.37	2366.89	0.198998	0.771116	0.0399511	-0.0710942	0.185353	0.218	1
Order.o__OFGB2403	-0.000388429	0.000411314	0.347133	0.829899	-3059.37	2366.89	0.198998	0.725671	0.0399511	-0.0601929	0.169342	0.244	0.995238
Genus.g__Phocaeicola	-0.0127049	0.00735308	0.0869292	0.721693	-92.6806	133.141	0.487898	0.967394	0.0395865	-0.0443726	0.222174	0.316	1
SGB.t__SGB15254	-0.000782532	0.00109352	0.475806	0.921792	-1490.12	885.472	0.0953757	0.901364	0.039202	-0.147034	0.192318	0.448	1
Species.s__Oscillibacter_sp_ER4	-0.000782532	0.00109352	0.475806	0.924335	-1490.12	885.472	0.0953757	0.856254	0.039202	-0.124944	0.195731	0.47	0.997476
Genus.g__Solobacterium	1.02274e-05	7.11713e-06	0.153659	0.731284	114007	137422	0.408641	0.941108	0.0391996	-0.0148282	0.328004	0.236	1
Family.f__FGB2881	-4.64226e-05	2.95404e-05	0.119048	0.732119	-25047.8	33127.2	0.451276	0.971498	0.0390917	-0.0501282	0.234476	0.36	0.998
Class.c__CFGB2881	-4.64226e-05	2.95404e-05	0.119048	0.748154	-25047.8	33127.2	0.451276	0.909951	0.0390917	-0.0514523	0.242463	0.346	0.9881
Order.o__OFGB2881	-4.64226e-05	2.95404e-05	0.119048	0.698172	-25047.8	33127.2	0.451276	0.943664	0.0390917	-0.0598712	0.218191	0.388	0.995238
Species.s__Clostridium_SGB6173	-0.00020302	0.000116098	0.0832388	0.807888	-5653.48	8433.9	0.504121	0.986844	0.0385869	-0.129961	0.203906	0.442	0.997476
SGB.t__SGB6173	-0.00020302	0.000116098	0.0832388	0.838189	-5653.48	8433.9	0.504121	0.991226	0.0385869	-0.103793	0.186165	0.448	1
Species.s__GGB9708_SGB15234	-0.000890165	0.00082673	0.284045	0.915694	-1283.81	1180.27	0.279209	0.950696	0.03842	-0.0292568	0.170213	0.188	0.997476
SGB.t__SGB15234	-0.000890165	0.00082673	0.284045	0.916131	-1283.81	1180.27	0.279209	0.96702	0.03842	-0.0215041	0.142972	0.198	1
Genus.g__Bifidobacterium	-0.0156251	0.0117425	0.186163	0.731284	-73.1358	83.2584	0.381722	0.939324	0.0384183	-0.088772	0.220353	0.456	1
SGB.t__SGB25493	-2.97707e-05	5.02547e-05	0.554847	0.928701	-38346.4	19163.6	0.0479728	0.901364	0.0383794	-0.136683	0.187583	0.434	1
Species.s__Mediterraneibacter_butyricigenes	-2.97707e-05	5.02547e-05	0.554847	0.924335	-38346.4	19163.6	0.0479728	0.856254	0.0383794	-0.172827	0.187309	0.506	0.997476
Order.o__Bifidobacteriales	-0.0155512	0.0117439	0.188285	0.801729	-72.2782	83.2562	0.387296	0.906285	0.0377883	-0.0864126	0.242669	0.48	0.995238
Family.f__Bifidobacteriaceae	-0.0155512	0.0117439	0.188285	0.752342	-72.2782	83.2562	0.387296	0.91908	0.0377883	-0.101295	0.20987	0.486	0.998
Family.f__Bacteroidaceae	-0.0218983	0.0127857	0.0896881	0.732119	-50.1135	76.5901	0.514344	0.972957	0.0368935	-0.0519899	0.231765	0.376	0.998
SGB.t__SGB4540	-0.00217787	0.00209337	0.300537	0.916131	-502.929	466.165	0.28312	0.96702	0.0368235	-0.12897	0.16071	0.49	1
Order.o__OFGB4559	-2.12675e-05	4.21861e-05	0.615213	0.912451	-51245.8	22716	0.026148	0.68667	0.0366403	-0.150492	0.258994	0.618	0.995238
Genus.g__GGB2983	-2.12675e-05	4.21861e-05	0.615213	0.883627	-51245.8	22716	0.026148	0.767549	0.0366403	-0.146039	0.259842	0.612	1
Class.c__CFGB4559	-2.12675e-05	4.21861e-05	0.615213	0.89025	-51245.8	22716	0.026148	0.639852	0.0366403	-0.150022	0.267742	0.58	0.9881
Family.f__FGB4559	-2.12675e-05	4.21861e-05	0.615213	0.882945	-51245.8	22716	0.026148	0.675489	0.0366403	-0.145269	0.250595	0.586	0.998
Species.s__GGB2983_SGB3965	-2.12675e-05	4.21861e-05	0.615213	0.924335	-51245.8	22716	0.026148	0.750167	0.0366403	-0.131468	0.259686	0.58	0.997476
SGB.t__SGB3965	-2.12675e-05	4.21861e-05	0.615213	0.928701	-51245.8	22716	0.026148	0.846132	0.0366403	-0.151565	0.278574	0.584	1
Genus.g__Lachnoclostridium	0.000300761	0.000233582	0.200689	0.731284	3562.33	4186.47	0.396753	0.941108	0.0360198	-0.0776816	0.256754	0.4	1
Species.s__GGB13493_SGB15238	0.000936827	0.000591077	0.115957	0.831283	1143.46	1656.35	0.4915	0.986844	0.0360135	-0.0959099	0.16807	0.88	0.997476
Genus.g__GGB13493	0.000936827	0.000591077	0.115957	0.731284	1143.46	1656.35	0.4915	0.967394	0.0360135	-0.100885	0.190351	0.86	1
SGB.t__SGB15238	0.000936827	0.000591077	0.115957	0.846975	1143.46	1656.35	0.4915	0.991226	0.0360135	-0.106147	0.169817	0.85	1
SGB.t__SGB15373	-8.70041e-05	0.000231207	0.707443	0.938243	-12286.7	4071.12	0.00319334	0.525795	0.0359385	-0.273467	0.19924	0.716	1
Species.s__GGB9760_SGB15373	-8.70041e-05	0.000231207	0.707443	0.931525	-12286.7	4071.12	0.00319334	0.577273	0.0359385	-0.305146	0.21234	0.658	0.997476
Species.s__Christensenella_hongkongensis	-4.64782e-06	7.30486e-06	0.525976	0.924335	-228568	132463	0.087376	0.856254	0.035715	-0.0950058	0.186108	0.442	0.997476
SGB.t__SGB14143	-4.64782e-06	7.30486e-06	0.525976	0.926077	-228568	132463	0.087376	0.901364	0.035715	-0.103442	0.171066	0.512	1
SGB.t__SGB17157	2.8419e-05	3.94074e-05	0.472399	0.921792	37127.2	24635.2	0.134793	0.901364	0.0354721	-0.0533507	0.282136	0.484	1
Species.s__Schaalia_SGB17157	2.8419e-05	3.94074e-05	0.472399	0.924335	37127.2	24635.2	0.134793	0.856254	0.0354721	-0.0570535	0.301398	0.446	0.997476
Class.c__Actinomycetia	-0.0147663	0.0117421	0.211315	0.832801	-70.926	83.2799	0.396342	0.870536	0.0352099	-0.0975525	0.213493	0.502	0.9881
Species.s__GGB2998_SGB3989	-4.40251e-05	9.55037e-05	0.645759	0.924335	-23287.9	10020	0.0220427	0.707272	0.0344681	-0.200451	0.229946	0.576	0.997476
SGB.t__SGB3989	-4.40251e-05	9.55037e-05	0.645759	0.928701	-23287.9	10020	0.0220427	0.761488	0.0344681	-0.223764	0.212025	0.648	1
Species.s__GGB45613_SGB63326	7.16044e-06	3.99803e-06	0.0761485	0.807888	141671	245044	0.564404	0.986844	0.0341041	-0.0870431	0.434732	0.572	0.997476
Genus.g__GGB45613	7.16044e-06	3.99803e-06	0.0761485	0.721693	141671	245044	0.564404	0.973826	0.0341041	-0.0850242	0.415836	0.596	1
SGB.t__SGB63326	7.16044e-06	3.99803e-06	0.0761485	0.838189	141671	245044	0.564404	0.991226	0.0341041	-0.0868307	0.476881	0.604	1
Species.s__Clostridium_sp_AF36_4	-0.000617445	0.000561628	0.274092	0.909415	-1624.43	1739.95	0.352646	0.986844	0.0337199	-0.0672772	0.198346	0.428	0.997476
SGB.t__SGB4644	-0.000617445	0.000561628	0.274092	0.916131	-1624.43	1739.95	0.352646	0.991226	0.0337199	-0.0692937	0.20015	0.482	1
SGB.t__SGB2326	-0.000239594	0.000313176	0.445944	0.921792	-4186.13	3106.48	0.180705	0.929159	0.0337189	-0.0680203	0.151188	0.36	1
Species.s__Alistipes_sp_AF17_16	-0.000239594	0.000313176	0.445944	0.924335	-4186.13	3106.48	0.180705	0.889868	0.0337189	-0.0505682	0.161819	0.344	0.997476
Species.s__Lawsonibacter_SGB15145	-3.60386e-05	3.15473e-05	0.255875	0.900829	-27694.6	30986.5	0.373493	0.986844	0.0335543	-0.0639061	0.152509	0.446	0.997476
SGB.t__SGB15145	-3.60386e-05	3.15473e-05	0.255875	0.916131	-27694.6	30986.5	0.373493	0.991226	0.0335543	-0.059254	0.166466	0.426	1
Species.s__GGB9819_SGB15460	0.000237848	0.00013161	0.0735634	0.807888	4156.28	7444.73	0.577838	0.986844	0.0332346	-0.137975	0.208501	0.62	0.997476
Genus.g__GGB9819	0.000237848	0.00013161	0.0735634	0.721693	4156.28	7444.73	0.577838	0.979189	0.0332346	-0.10228	0.228239	0.606	1
SGB.t__SGB15460	0.000237848	0.00013161	0.0735634	0.838189	4156.28	7444.73	0.577838	0.991226	0.0332346	-0.112945	0.213518	0.52	1
Species.s__GGB9619_SGB15066	-4.02792e-05	4.95829e-05	0.418405	0.924335	-24477.6	19645.4	0.215547	0.911332	0.0331464	-0.0722559	0.126863	0.198	0.997476
SGB.t__SGB15066	-4.02792e-05	4.95829e-05	0.418405	0.921792	-24477.6	19645.4	0.215547	0.955199	0.0331464	-0.0648342	0.159503	0.228	1
Species.s__Clostridium_sp_AF27_2AA	-9.67223e-05	7.95896e-05	0.226966	0.894762	-10071.5	12289.6	0.41435	0.986844	0.0327497	-0.0818454	0.153149	0.508	0.997476
SGB.t__SGB4712	-9.67223e-05	7.95896e-05	0.226966	0.903454	-10071.5	12289.6	0.41435	0.991226	0.0327497	-0.0794061	0.183571	0.456	1
Species.s__Schaalia_SGB17158	-2.88107e-05	3.91612e-05	0.463542	0.924335	-33240.3	24845.8	0.183832	0.894235	0.0321961	-0.0466534	0.15586	0.278	0.997476
SGB.t__SGB17158_group	-2.88107e-05	3.91612e-05	0.463542	0.921792	-33240.3	24845.8	0.183832	0.929159	0.0321961	-0.0800716	0.135985	0.306	1
Genus.g__Dysosmobacter	-0.000325399	0.00030725	0.291976	0.815966	-2915.64	3180.95	0.361456	0.92577	0.031896	-0.032681	0.256488	0.34	1
Family.f__Actinomycetaceae	0.000577028	0.000295212	0.0532611	0.671195	1633.37	3320.07	0.623768	0.97907	0.031686	-0.0933568	0.281489	0.466	0.998
Order.o__Actinomycetales	0.000577028	0.000295212	0.0532611	0.533491	1633.37	3320.07	0.623768	0.969178	0.031686	-0.0872553	0.242574	0.496	0.995238
Species.s__Bilophila_wadsworthia	-0.000390106	0.000219035	0.0777735	0.807888	-2389.47	4473.8	0.5944	0.986844	0.0313379	-0.0959207	0.231848	0.532	0.997476
SGB.t__SGB15452	-0.000390106	0.000219035	0.0777735	0.838189	-2389.47	4473.8	0.5944	0.991226	0.0313379	-0.103194	0.207935	0.602	1
SGB.t__SGB966	4.13247e-06	4.05091e-06	0.309988	0.916131	219329	241282	0.365424	0.991226	0.0304713	-0.0140418	0.331369	0.306	1
Species.s__GGB9453_SGB14845	3.98755e-05	0.000111881	0.722241	0.931525	22679.3	8486.67	0.0087341	0.616723	0.0304034	-0.185215	0.232485	0.992	0.997476
SGB.t__SGB14845	3.98755e-05	0.000111881	0.722241	0.938243	22679.3	8486.67	0.0087341	0.663998	0.0304034	-0.242647	0.162803	0.978	1
Family.f__Bianqueaceae	3.14199e-05	2.68356e-05	0.244294	0.769016	27800.5	36464.5	0.447531	0.971498	0.0293658	-0.152199	0.240592	0.838	0.998
Genus.g__Bianquea	3.14199e-05	2.68356e-05	0.244294	0.767437	27800.5	36464.5	0.447531	0.967394	0.0293658	-0.159976	0.208773	0.776	1
SGB.t__SGB4613	1.22827e-05	1.45498e-05	0.400468	0.921792	70448.6	67089.4	0.296097	0.977857	0.0290906	-0.267392	0.170115	0.884	1
Genus.g__GGB9667	-6.64e-05	4.8361e-05	0.172648	0.731284	-12992.7	20250.5	0.522531	0.973175	0.0290037	-0.0594768	0.183394	0.464	1
SGB.t__SGB15164	-6.64e-05	4.8361e-05	0.172648	0.878879	-12992.7	20250.5	0.522531	0.991226	0.0290037	-0.0535869	0.1968	0.466	1
Species.s__GGB9667_SGB15164	-6.64e-05	4.8361e-05	0.172648	0.872554	-12992.7	20250.5	0.522531	0.986844	0.0290037	-0.0473788	0.159261	0.478	0.997476
SGB.t__SGB14853	-0.000104193	0.000157101	0.508626	0.921792	-8265.17	6193.68	0.184943	0.929159	0.0289519	-0.0556112	0.159543	0.426	1
Genus.g__Anaerostipes	-0.00207273	0.00311096	0.506689	0.841733	-414.699	312.81	0.187809	0.767549	0.0288975	-0.113438	0.241891	0.666	1
Genus.g__Olsenella	0.000139017	7.67059e-05	0.0727648	0.721693	6081.67	12778.6	0.635116	0.985693	0.0284234	-0.11916	0.226714	0.546	1
Genus.g__GGB9636	-0.000131989	0.000228773	0.565201	0.851235	-6366.89	4243.95	0.136556	0.767549	0.0282521	-0.110118	0.154252	0.434	1
SGB.t__SGB1963	-0.000372714	0.000198447	0.0631076	0.838189	-2234.07	4939.85	0.652018	0.991226	0.0279936	-0.0309095	0.194238	0.288	1
Species.s__Coprobacter_fastidiosus	-0.000372714	0.000198447	0.0631076	0.807888	-2234.07	4939.85	0.652018	0.986844	0.0279936	-0.03544	0.189492	0.36	0.997476
Species.s__Anaerostipes_hadrus	-0.00200334	0.0031048	0.520166	0.924335	-412.843	313.464	0.190694	0.904615	0.0278052	-0.121217	0.221273	0.654	0.997476
SGB.t__SGB14899	-4.08589e-05	5.56203e-05	0.464202	0.921792	-20134.7	17532.2	0.253396	0.960245	0.0276579	-0.0446167	0.205726	0.494	1
Genus.g__GGB9502	-4.08589e-05	5.56203e-05	0.464202	0.84152	-20134.7	17532.2	0.253396	0.856938	0.0276579	-0.0554942	0.193875	0.54	1
Species.s__GGB9502_SGB14899	-4.08589e-05	5.56203e-05	0.464202	0.924335	-20134.7	17532.2	0.253396	0.931392	0.0276579	-0.0533688	0.219631	0.53	0.997476
SGB.t__SGB9346	0.00152898	0.000885969	0.0873016	0.838189	534.735	1106.32	0.629855	0.991226	0.027487	-0.0473023	0.234329	0.514	1
Genus.g__GGB6612	0.00152898	0.000885969	0.0873016	0.721693	534.735	1106.32	0.629855	0.985693	0.027487	-0.0477715	0.219967	0.598	1
Species.s__GGB6612_SGB9346	0.00152898	0.000885969	0.0873016	0.807888	534.735	1106.32	0.629855	0.986844	0.027487	-0.0420136	0.233925	0.518	0.997476
Genus.g__Holdemania	-5.97035e-05	4.81747e-05	0.217967	0.737062	-13666.3	20324.9	0.50281	0.967394	0.0274308	-0.0464604	0.191719	0.52	1
SGB.t__SGB9283	-0.000335439	0.000227088	0.142605	0.846975	-2421.36	4314.54	0.575851	0.991226	0.0273061	-0.0155395	0.156955	0.282	1
SGB.t__SGB4031	-1.31758e-05	1.53671e-05	0.393157	0.921792	-61451.5	63571.6	0.33594	0.991226	0.0272205	-0.0456255	0.14955	0.388	1
Genus.g__Dielma	-1.31758e-05	1.53671e-05	0.393157	0.833521	-61451.5	63571.6	0.33594	0.92577	0.0272205	-0.040037	0.156652	0.368	1
Species.s__Dielma_fastidiosa	-1.31758e-05	1.53671e-05	0.393157	0.924335	-61451.5	63571.6	0.33594	0.986844	0.0272205	-0.0515465	0.137929	0.42	0.997476
SGB.t__SGB4749	-0.000931276	0.000632375	0.143805	0.846975	-862.487	1549.41	0.578947	0.991226	0.0270033	-0.0633056	0.161847	0.482	1
Species.s__Clostridium_sp_AM22_11AC	-0.000931276	0.000632375	0.143805	0.859834	-862.487	1549.41	0.578947	0.986844	0.0270033	-0.0539029	0.156034	0.508	0.997476
Species.s__Dysosmobacter_welbionis	-0.000311558	0.000306472	0.31166	0.915694	-2559.79	3192.01	0.4244	0.986844	0.026812	-0.035456	0.19589	0.414	0.997476
SGB.t__SGB15078	-0.000311558	0.000306472	0.31166	0.916131	-2559.79	3192.01	0.4244	0.991226	0.026812	-0.0323073	0.210694	0.434	1
Species.s__GGB58485_SGB80143	-4.92995e-05	5.80513e-05	0.397661	0.924335	-15961.7	16831.3	0.345134	0.986844	0.026455	-0.00599758	0.118986	0.126	0.997476
SGB.t__SGB80143	-4.92995e-05	5.80513e-05	0.397661	0.921792	-15961.7	16831.3	0.345134	0.991226	0.026455	-0.00315484	0.145512	0.112	1
Genus.g__GGB58485	-4.92995e-05	5.80513e-05	0.397661	0.833521	-15961.7	16831.3	0.345134	0.92577	0.026455	-0.00726225	0.141532	0.118	1
Species.s__Lachnospira_sp_NSJ_43	-0.00031207	0.000197875	0.117751	0.831283	-2482.66	4953.01	0.617249	0.986844	0.0260469	-0.0486086	0.192119	0.464	0.997476
SGB.t__SGB5087	-0.00031207	0.000197875	0.117751	0.846975	-2482.66	4953.01	0.617249	0.991226	0.0260469	-0.0343757	0.208283	0.422	1
Genus.g__GGB3626	-1.08534e-05	1.28852e-05	0.40151	0.833521	-70375.8	75842.8	0.355579	0.92577	0.0256788	-0.0600477	0.101821	0.374	1
Species.s__GGB3626_SGB4905	-1.08534e-05	1.28852e-05	0.40151	0.924335	-70375.8	75842.8	0.355579	0.986844	0.0256788	-0.0688619	0.128259	0.404	0.997476
SGB.t__SGB4905	-1.08534e-05	1.28852e-05	0.40151	0.921792	-70375.8	75842.8	0.355579	0.991226	0.0256788	-0.0732738	0.129332	0.406	1
Species.s__Olsenella_timonensis	0.000132301	7.68722e-05	0.088159	0.807888	5764.72	12752.3	0.652163	0.986844	0.0256405	-0.129551	0.260102	0.55	0.997476
SGB.t__SGB14360	0.000132301	7.68722e-05	0.088159	0.838189	5764.72	12752.3	0.652163	0.991226	0.0256405	-0.145196	0.216021	0.588	1
Order.o__OFGB2985	0.000444523	0.00057362	0.440098	0.829899	1714.45	1702.43	0.316219	0.814834	0.0256216	-0.114115	0.107234	0.95	0.995238
Family.f__FGB2985	0.000444523	0.00057362	0.440098	0.812085	1714.45	1702.43	0.316219	0.845185	0.0256216	-0.13243	0.125715	0.996	0.998
Class.c__CFGB2985	0.000444523	0.00057362	0.440098	0.832801	1714.45	1702.43	0.316219	0.773879	0.0256216	-0.130552	0.115814	0.926	0.9881
SGB.t__SGB1790	-0.000181677	0.00025465	0.477141	0.921792	-4142.12	3832.08	0.282215	0.96702	0.0252993	-0.0529597	0.227226	0.504	1
Species.s__Odoribacter_splanchnicus	-0.000181677	0.00025465	0.477141	0.924335	-4142.12	3832.08	0.282215	0.950696	0.0252993	-0.0599481	0.184831	0.566	0.997476
Species.s__GGB3351_SGB4434	-5.07577e-05	4.51946e-05	0.263936	0.905303	-14708.8	21664.2	0.498667	0.986844	0.0250994	-0.0201628	0.150236	0.332	0.997476
SGB.t__SGB4434	-5.07577e-05	4.51946e-05	0.263936	0.916131	-14708.8	21664.2	0.498667	0.991226	0.0250994	-0.0207737	0.163913	0.35	1
Genus.g__GGB3351	-5.07577e-05	4.51946e-05	0.263936	0.780743	-14708.8	21664.2	0.498667	0.967394	0.0250994	-0.0203779	0.188149	0.278	1
Species.s__Faecalibacterium_prausnitzii	-0.00334964	0.00566987	0.555926	0.924335	-220.785	171.717	0.20136	0.911332	0.024863	-0.0974935	0.157653	0.618	0.997476
Species.s__Anaerotruncus_massiliensis	0.000142878	0.000155381	0.359905	0.924335	5160.78	6295	0.414174	0.986844	0.0247895	-0.0637468	0.215533	0.492	0.997476
SGB.t__SGB14965	0.000142878	0.000155381	0.359905	0.921792	5160.78	6295	0.414174	0.991226	0.0247895	-0.0511772	0.229699	0.538	1
Phylum.p__Actinobacteria	-0.0116703	0.0122502	0.34293	0.613214	-63.0045	79.8645	0.431952	0.671002	0.0247195	-0.0788245	0.203771	0.574	0.886167
Species.s__GGB34228_SGB72916	-6.76514e-06	1.07565e-05	0.530746	0.924335	-108598	90605.9	0.23339	0.911332	0.0246994	-0.040925	0.15158	0.434	0.997476
SGB.t__SGB72916	-6.76514e-06	1.07565e-05	0.530746	0.928701	-108598	90605.9	0.23339	0.955199	0.0246994	-0.0409985	0.163187	0.428	1
SGB.t__SGB16971_group	3.35757e-05	2.13345e-05	0.11852	0.846975	21696.6	45944.8	0.637742	0.991226	0.0244907	-0.209967	0.304006	0.734	1
Species.s__GGB9640_SGB15115	-3.41364e-05	7.13706e-05	0.633423	0.924335	-21107.2	13593.5	0.123493	0.856254	0.0242233	-0.0867525	0.173951	0.588	0.997476
Genus.g__GGB9640	-3.41364e-05	7.13706e-05	0.633423	0.897195	-21107.2	13593.5	0.123493	0.767549	0.0242233	-0.0887907	0.173911	0.576	1
SGB.t__SGB15115	-3.41364e-05	7.13706e-05	0.633423	0.928701	-21107.2	13593.5	0.123493	0.901364	0.0242233	-0.0982173	0.152081	0.584	1
SGB.t__SGB4782	-0.000119202	0.000173923	0.494607	0.921792	-6012.74	5611.27	0.28638	0.967118	0.0240958	-0.0411182	0.15207	0.496	1
Genus.g__GGB9618	-1.58844e-05	3.31354e-05	0.632658	0.897195	-45066	29285	0.126843	0.767549	0.024066	-0.0757362	0.214592	0.544	1
Genus.g__GGB3288	-2.5708e-05	5.93116e-05	0.665577	0.897337	-27326.5	16327.6	0.0971792	0.767549	0.0236177	-0.172896	0.149026	0.588	1
Species.s__GGB3288_SGB4342	-2.5708e-05	5.93116e-05	0.665577	0.924335	-27326.5	16327.6	0.0971792	0.856254	0.0236177	-0.174555	0.129219	0.594	0.997476
SGB.t__SGB4342	-2.5708e-05	5.93116e-05	0.665577	0.928701	-27326.5	16327.6	0.0971792	0.901364	0.0236177	-0.192976	0.146939	0.578	1
Genus.g__Schaalia	0.000462769	0.00017026	0.00767378	0.713662	1506.56	5761.36	0.794224	0.986285	0.0234388	-0.325234	0.319579	0.888	1
Genus.g__GGB3000	4.17353e-05	7.61927e-05	0.585009	0.863585	16701.3	12775	0.193951	0.767549	0.0234337	-0.117635	0.301397	0.652	1
Species.s__GGB3000_SGB3991	4.17353e-05	7.61927e-05	0.585009	0.924335	16701.3	12775	0.193951	0.905103	0.0234337	-0.147488	0.246266	0.696	0.997476
SGB.t__SGB3991	4.17353e-05	7.61927e-05	0.585009	0.928701	16701.3	12775	0.193951	0.929159	0.0234337	-0.129319	0.266639	0.64	1
Genus.g__Allisonella	5.19808e-05	5.56204e-05	0.352137	0.815966	13341.7	17593.8	0.449961	0.967394	0.0233152	-0.101782	0.130005	0.664	1
Species.s__Allisonella_histaminiformans	5.19808e-05	5.56204e-05	0.352137	0.924335	13341.7	17593.8	0.449961	0.986844	0.0233152	-0.097896	0.140503	0.692	0.997476
SGB.t__SGB5843	5.19808e-05	5.56204e-05	0.352137	0.921792	13341.7	17593.8	0.449961	0.991226	0.0233152	-0.0914991	0.145431	0.726	1
Genus.g__Congzhengia	1.16436e-05	1.12797e-05	0.304302	0.815966	59323.1	86799.5	0.495828	0.967394	0.0232218	-0.0119648	0.244922	0.248	1
Species.s__Congzhengia_minquanensis	1.16436e-05	1.12797e-05	0.304302	0.915694	59323.1	86799.5	0.495828	0.986844	0.0232218	-0.0129154	0.259626	0.256	0.997476
SGB.t__SGB4133	1.16436e-05	1.12797e-05	0.304302	0.916131	59323.1	86799.5	0.495828	0.991226	0.0232218	-0.010959	0.271339	0.29	1
Family.f__Oscillospiraceae	-0.00725301	0.0132964	0.586566	0.874208	-94.8544	73.2152	0.197969	0.735157	0.0231293	-0.112211	0.188841	0.6	0.998
Species.s__Actinomyces_SGB17132	6.68489e-06	6.5686e-06	0.311135	0.915694	102613	149049	0.492687	0.986844	0.0230612	-0.031512	0.354055	0.378	0.997476
SGB.t__SGB17132_group	6.68489e-06	6.5686e-06	0.311135	0.916131	102613	149049	0.492687	0.991226	0.0230612	-0.0400637	0.367692	0.332	1
Species.s__GGB9636_SGB15107	-0.000131583	0.000221761	0.554209	0.924335	-5172.15	4395.92	0.242024	0.913959	0.02288	-0.0807054	0.136655	0.48	0.997476
SGB.t__SGB15107	-0.000131583	0.000221761	0.554209	0.928701	-5172.15	4395.92	0.242024	0.958787	0.02288	-0.0948035	0.153511	0.46	1
SGB.t__SGB14995	4.99988e-05	3.05421e-05	0.104587	0.846975	13593.7	32100.4	0.672815	0.991226	0.0228499	-0.0771847	0.202194	0.636	1
Species.s__Clostridia_bacterium_UC5_1_1D1	4.99988e-05	3.05421e-05	0.104587	0.831283	13593.7	32100.4	0.672815	0.986844	0.0228499	-0.0723948	0.200037	0.638	0.997476
SGB.t__SGB8000	8.56698e-05	0.000166648	0.608268	0.928701	7907.06	5837.39	0.178467	0.929159	0.0227734	-0.0222444	0.490301	0.582	1
Species.s__Streptococcus_mutans	8.56698e-05	0.000166648	0.608268	0.924335	7907.06	5837.39	0.178467	0.889868	0.0227734	-0.019321	0.523857	0.62	0.997476
SGB.t__SGB6174	-0.000116402	0.000123045	0.346297	0.921792	-5799.85	7954.6	0.467552	0.991226	0.0226967	-0.0737268	0.109108	0.48	1
Species.s__Clostridium_sp_NSJ_42	-0.000116402	0.000123045	0.346297	0.924335	-5799.85	7954.6	0.467552	0.986844	0.0226967	-0.0756539	0.120914	0.398	0.997476
Family.f__FGB1798	-0.000732632	0.00105779	0.490072	0.825506	-916.046	923.322	0.32342	0.845185	0.0225626	-0.069562	0.123609	0.582	0.998
Class.c__CFGB1798	-0.000732632	0.00105779	0.490072	0.852753	-916.046	923.322	0.32342	0.773879	0.0225626	-0.101245	0.100513	0.572	0.9881
Order.o__OFGB1798	-0.000732632	0.00105779	0.490072	0.854942	-916.046	923.322	0.32342	0.814834	0.0225626	-0.0879178	0.120838	0.536	0.995238
Species.s__GGB3446_SGB4597	0.000198448	0.000145884	0.176616	0.872554	3349.07	6718.31	0.619175	0.986844	0.0223438	-0.162834	0.185804	0.964	0.997476
Genus.g__GGB3446	0.000198448	0.000145884	0.176616	0.731284	3349.07	6718.31	0.619175	0.985693	0.0223438	-0.171239	0.184005	0.952	1
SGB.t__SGB4597	0.000198448	0.000145884	0.176616	0.878879	3349.07	6718.31	0.619175	0.991226	0.0223438	-0.15577	0.183522	0.986	1
Phylum.p__Verrucomicrobia	0.000921045	0.00216488	0.671373	0.823063	721.443	447.756	0.110129	0.523728	0.0223393	-0.137526	0.226926	0.818	0.886167
Species.s__GGB9545_SGB14952	-4.05986e-05	4.42695e-05	0.361183	0.924335	-16365.2	22107.8	0.460804	0.986844	0.0223366	-0.0503399	0.135951	0.472	0.997476
SGB.t__SGB14952	-4.05986e-05	4.42695e-05	0.361183	0.921792	-16365.2	22107.8	0.460804	0.991226	0.0223366	-0.0395179	0.125748	0.496	1
Genus.g__Leuconostoc	0.000683437	0.000352348	0.0550778	0.721693	969.798	2783.28	0.72821	0.985693	0.0222826	-0.357154	0.237734	0.74	1
Genus.g__Candidatus_Borkfalkia	2.45695e-05	1.88058e-05	0.194216	0.731284	26736.6	52112.8	0.608993	0.985693	0.0220845	-0.0364522	0.16104	0.526	1
SGB.t__SGB14027	2.45695e-05	1.88058e-05	0.194216	0.88745	26736.6	52112.8	0.608993	0.991226	0.0220845	-0.0367476	0.185731	0.502	1
Species.s__Candidatus_Borkfalkia_ceftriaxoniphila	2.45695e-05	1.88058e-05	0.194216	0.872554	26736.6	52112.8	0.608993	0.986844	0.0220845	-0.0398451	0.175611	0.548	0.997476
Species.s__Clostridium_leptum	-6.95867e-05	0.000160568	0.66562	0.924335	-9294.4	6043.44	0.127073	0.856254	0.0217437	-0.0838214	0.126375	0.566	0.997476
Genus.g__Youxingia	3.28903e-06	4.8663e-06	0.50059	0.841733	195755	200735	0.331707	0.92577	0.0216454	-0.0923702	0.128714	0.826	1
Species.s__Youxingia_wuxianensis	3.28903e-06	4.8663e-06	0.50059	0.924335	195755	200735	0.331707	0.986844	0.0216454	-0.101647	0.111786	0.73	0.997476
SGB.t__SGB82503	3.28903e-06	4.8663e-06	0.50059	0.921792	195755	200735	0.331707	0.991226	0.0216454	-0.0871745	0.111869	0.804	1
SGB.t__SGB15881	1.19434e-05	1.31814e-05	0.366947	0.921792	53899.1	74255.9	0.469542	0.991226	0.021642	-0.197759	0.358496	0.562	1
Order.o__Eubacteriales	-0.0136217	0.0238831	0.569648	0.88463	-47.2222	40.8264	0.250036	0.73344	0.0216253	-0.1008	0.179841	0.724	0.995238
Class.c__Clostridia	-0.0135852	0.0238812	0.570649	0.881102	-47.2119	40.8298	0.250178	0.699361	0.0215628	-0.117322	0.168334	0.742	0.9881
Species.s__Schaalia_SGB17154	-1.45855e-05	1.63014e-05	0.372952	0.924335	-43927.7	60041.5	0.466028	0.986844	0.0215401	-0.050035	0.198515	0.552	0.997476
SGB.t__SGB17154	-1.45855e-05	1.63014e-05	0.372952	0.921792	-43927.7	60041.5	0.466028	0.991226	0.0215401	-0.0382182	0.191719	0.568	1
SGB.t__SGB4936	0.000344106	0.000734191	0.640255	0.928701	1855.78	1324.18	0.164026	0.92153	0.0214687	-0.150143	0.149951	0.92	1
Species.s__Bifidobacterium_longum	-0.00417993	0.00267695	0.121398	0.831283	-152.254	366.254	0.678474	0.986844	0.0213955	-0.118607	0.153988	0.652	0.997476
SGB.t__SGB17248	-0.00417993	0.00267695	0.121398	0.846975	-152.254	366.254	0.678474	0.991226	0.0213955	-0.116819	0.140688	0.598	1
Genus.g__Anaerotruncus	0.000165033	0.000178005	0.355966	0.815966	3843.5	5499.72	0.486189	0.967394	0.0213248	-0.0552307	0.211087	0.548	1
Order.o__OFGB1359	-0.000139541	0.000127116	0.274804	0.824412	-4545.62	7706.55	0.556566	0.963357	0.0213246	-0.0272322	0.145015	0.386	0.995238
Family.f__FGB1359	-0.000139541	0.000127116	0.274804	0.774447	-4545.62	7706.55	0.556566	0.97907	0.0213246	-0.0231867	0.161561	0.414	0.998
Class.c__CFGB1359	-0.000139541	0.000127116	0.274804	0.832801	-4545.62	7706.55	0.556566	0.946862	0.0213246	-0.0224461	0.149689	0.398	0.9881
SGB.t__SGB14962	2.91975e-06	4.16857e-06	0.485199	0.921792	214515	234460	0.362324	0.991226	0.0210566	-0.075058	0.256738	0.68	1
Species.s__Clostridium_methylpentosum	2.91975e-06	4.16857e-06	0.485199	0.924335	214515	234460	0.362324	0.986844	0.0210566	-0.0772025	0.215292	0.684	0.997476
Species.s__GGB9531_SGB14932	7.285e-05	6.23648e-05	0.245376	0.900829	8484.25	15712.3	0.590357	0.986844	0.0207792	-0.0657528	0.22209	0.536	0.997476
SGB.t__SGB14932	7.285e-05	6.23648e-05	0.245376	0.916131	8484.25	15712.3	0.590357	0.991226	0.0207792	-0.048615	0.220816	0.55	1
Genus.g__GGB9531	7.285e-05	6.23648e-05	0.245376	0.767437	8484.25	15712.3	0.590357	0.985693	0.0207792	-0.0511335	0.20666	0.524	1
Family.f__FGB77241	1.01532e-05	1.17218e-05	0.388345	0.812085	60435.5	83503.6	0.47083	0.972957	0.0206292	-0.071301	0.38349	0.534	0.998
Order.o__OFGB77241	1.01532e-05	1.17218e-05	0.388345	0.829899	60435.5	83503.6	0.47083	0.943664	0.0206292	-0.0786529	0.454611	0.528	0.995238
Class.c__CFGB77241	1.01532e-05	1.17218e-05	0.388345	0.832801	60435.5	83503.6	0.47083	0.916658	0.0206292	-0.0704692	0.437093	0.548	0.9881
Genus.g__GGB45497	1.01532e-05	1.17218e-05	0.388345	0.833521	60435.5	83503.6	0.47083	0.967394	0.0206292	-0.0659015	0.468304	0.5	1
SGB.t__SGB63169	1.01532e-05	1.17218e-05	0.388345	0.921792	60435.5	83503.6	0.47083	0.991226	0.0206292	-0.0468921	0.411439	0.522	1
Species.s__GGB45497_SGB63169	1.01532e-05	1.17218e-05	0.388345	0.924335	60435.5	83503.6	0.47083	0.986844	0.0206292	-0.0643485	0.50299	0.514	0.997476
Genus.g__GGB4769	-0.000398953	0.000689083	0.563843	0.851235	-1527.53	1416.17	0.283221	0.916159	0.0204879	-0.259514	0.105809	0.578	1
Species.s__GGB4769_SGB6602	-0.000398953	0.000689083	0.563843	0.924335	-1527.53	1416.17	0.283221	0.950696	0.0204879	-0.314296	0.114886	0.588	0.997476
SGB.t__SGB6602	-0.000398953	0.000689083	0.563843	0.928701	-1527.53	1416.17	0.283221	0.96702	0.0204879	-0.338359	0.121146	0.572	1
Class.c__Opitutae	0.000223764	0.00011797	0.0605778	0.621396	2716.29	8313.58	0.744523	0.94922	0.0204339	-0.183314	0.239696	0.774	0.9881
Family.f__Puniceicoccaceae	0.000223764	0.00011797	0.0605778	0.671195	2716.29	8313.58	0.744523	0.97907	0.0204339	-0.20495	0.225321	0.82	0.998
Order.o__Puniceicoccales	0.000223764	0.00011797	0.0605778	0.533491	2716.29	8313.58	0.744523	0.969178	0.0204339	-0.181506	0.244217	0.75	0.995238
Class.c__CFGB667	1.7444e-05	4.22276e-05	0.680371	0.908912	34502.4	22992	0.136453	0.639852	0.020234	-0.186741	0.221837	0.798	0.9881
Order.o__OFGB667	1.7444e-05	4.22276e-05	0.680371	0.916627	34502.4	22992	0.136453	0.68667	0.020234	-0.230632	0.227104	0.864	0.995238
Family.f__FGB667	1.7444e-05	4.22276e-05	0.680371	0.910462	34502.4	22992	0.136453	0.711456	0.020234	-0.180982	0.202009	0.85	0.998
Genus.g__Phascolarctobacterium	-0.000559973	0.000872622	0.522445	0.841733	-1068.14	1119.64	0.342276	0.92577	0.0201085	-0.0394826	0.173046	0.516	1
Species.s__Alistipes_finegoldii	-0.000896161	0.00110912	0.420903	0.924335	-667.259	882.314	0.451186	0.986844	0.0201033	-0.0898015	0.0909298	0.482	0.997476
SGB.t__SGB2301	-0.000896161	0.00110912	0.420903	0.921792	-667.259	882.314	0.451186	0.991226	0.0201033	-0.0698305	0.0821066	0.468	1
Family.f__Odoribacteraceae	-0.000319634	0.000467122	0.495304	0.825506	-1856.07	2092.8	0.37717	0.913458	0.0199449	-0.0740831	0.146862	0.53	0.998
SGB.t__SGB2311	0.000855727	0.000296815	0.00476992	0.491302	685.904	3305.26	0.836006	0.991226	0.0197326	-0.453479	0.465635	0.814	1
Species.s__Alistipes_dispar	0.000855727	0.000296815	0.00476992	0.456323	685.904	3305.26	0.836006	0.986844	0.0197326	-0.389381	0.466318	0.79	0.997476
Class.c__CFGB2997	-8.71938e-06	2.12698e-05	0.682676	0.908912	-66495.3	45674.8	0.14842	0.639852	0.0194923	-0.0448222	0.278197	0.6	0.9881
Order.o__OFGB2997	-8.71938e-06	2.12698e-05	0.682676	0.916627	-66495.3	45674.8	0.14842	0.68667	0.0194923	-0.0577127	0.264542	0.618	0.995238
Family.f__FGB2997	-8.71938e-06	2.12698e-05	0.682676	0.910462	-66495.3	45674.8	0.14842	0.711456	0.0194923	-0.0557366	0.288335	0.634	0.998
Species.s__Massilimicrobiota_timonensis	0.000313008	0.000246192	0.206369	0.872554	1852.17	3981.62	0.642766	0.986844	0.0194905	-0.139657	0.15938	0.706	0.997476
Genus.g__Massilimicrobiota	0.000313008	0.000246192	0.206369	0.731284	1852.17	3981.62	0.642766	0.985693	0.0194905	-0.160151	0.151488	0.734	1
Order.o__OFGB2957	2.66696e-05	1.70506e-05	0.120765	0.698172	21652.6	57510.5	0.707306	0.969178	0.0194139	-0.0496402	0.271295	0.51	0.995238
Class.c__CFGB2957	2.66696e-05	1.70506e-05	0.120765	0.748154	21652.6	57510.5	0.707306	0.94922	0.0194139	-0.0610382	0.225106	0.528	0.9881
Family.f__FGB2957	2.66696e-05	1.70506e-05	0.120765	0.732119	21652.6	57510.5	0.707306	0.97907	0.0194139	-0.0419818	0.226654	0.48	0.998
Genus.g__GGB9299	2.66696e-05	1.70506e-05	0.120765	0.731284	21652.6	57510.5	0.707306	0.985693	0.0194139	-0.0440077	0.247389	0.54	1
SGB.t__SGB4714	-0.000250055	0.000273419	0.362505	0.921792	-2309.21	3581.73	0.520516	0.991226	0.0194126	-0.0368397	0.113017	0.28	1
Species.s__Clostridium_sp_AF20_17LB	-0.000250055	0.000273419	0.362505	0.924335	-2309.21	3581.73	0.520516	0.986844	0.0194126	-0.0318355	0.109042	0.268	0.997476
Family.f__FGB529	-6.44703e-05	0.00019625	0.743174	0.948904	-8919.36	4923.64	0.0729166	0.709764	0.0193321	-0.104052	0.23399	0.638	0.998
Class.c__CFGB529	-6.44703e-05	0.00019625	0.743174	0.922912	-8919.36	4923.64	0.0729166	0.639852	0.0193321	-0.102171	0.204461	0.684	0.9881
Order.o__OFGB529	-6.44703e-05	0.00019625	0.743174	0.938767	-8919.36	4923.64	0.0729166	0.68667	0.0193321	-0.103189	0.179188	0.654	0.995238
SGB.t__SGB4741	-1.694e-05	3.81414e-05	0.65785	0.928701	-33909.8	25512.9	0.186689	0.929159	0.0193118	-0.0472028	0.150773	0.532	1
Species.s__Coprococcus_catus	0.000727721	0.000563724	0.199541	0.872554	785.892	1738.97	0.652251	0.986844	0.0192271	-0.145431	0.189184	0.662	0.997476
SGB.t__SGB14824_group	-0.000205457	0.00040245	0.610751	0.928701	-2780.77	2423.05	0.253727	0.960245	0.0192076	-0.105359	0.105324	0.634	1
Species.s__Senegalimassilia_anaerobia	-0.000205457	0.00040245	0.610751	0.924335	-2780.77	2423.05	0.253727	0.931392	0.0192076	-0.0984037	0.114988	0.668	0.997476
Species.s__Ruminococcus_gnavus	0.00139777	0.00273252	0.610044	0.924335	404.101	356.929	0.260145	0.932895	0.0189894	-0.0516377	0.295206	0.59	0.997476
Species.s__Alistipes_communis	-0.000161253	0.000452532	0.722298	0.931525	-3408.57	2142.69	0.114663	0.856254	0.0184785	-0.159831	0.138044	0.79	0.997476
SGB.t__SGB2290	-0.000161253	0.000452532	0.722298	0.938243	-3408.57	2142.69	0.114663	0.901364	0.0184785	-0.19925	0.142896	0.806	1
SGB.t__SGB4966	-2.31654e-05	3.26112e-05	0.479046	0.921792	-23213.6	30004	0.440856	0.991226	0.0180787	-0.0289206	0.18217	0.42	1
Species.s__Lachnospiraceae_bacterium_OF09_6	-2.31654e-05	3.26112e-05	0.479046	0.924335	-23213.6	30004	0.440856	0.986844	0.0180787	-0.0219932	0.21881	0.422	0.997476
Species.s__GGB3321_SGB4394	-2.76083e-05	3.41189e-05	0.420225	0.924335	-19342.9	28697.8	0.501779	0.986844	0.0179534	-0.0454275	0.0870599	0.532	0.997476
SGB.t__SGB4394	-2.76083e-05	3.41189e-05	0.420225	0.921792	-19342.9	28697.8	0.501779	0.991226	0.0179534	-0.0672344	0.102635	0.528	1
Family.f__FGB2949	-0.000125257	0.000154913	0.420579	0.812085	-4242.28	6320.64	0.503581	0.972957	0.0178643	-0.0448844	0.126978	0.452	0.998
Class.c__CFGB2949	-0.000125257	0.000154913	0.420579	0.832801	-4242.28	6320.64	0.503581	0.916658	0.0178643	-0.0365343	0.130891	0.49	0.9881
Order.o__OFGB2949	-0.000125257	0.000154913	0.420579	0.829899	-4242.28	6320.64	0.503581	0.943664	0.0178643	-0.0667071	0.130007	0.504	0.995238
Genus.g__GGB9290	-0.000125257	0.000154913	0.420579	0.833521	-4242.28	6320.64	0.503581	0.967394	0.0178643	-0.0418266	0.142715	0.47	1
SGB.t__SGB14247	-0.000125257	0.000154913	0.420579	0.921792	-4242.28	6320.64	0.503581	0.991226	0.0178643	-0.0443517	0.127871	0.51	1
Species.s__GGB9290_SGB14247	-0.000125257	0.000154913	0.420579	0.924335	-4242.28	6320.64	0.503581	0.986844	0.0178643	-0.0477229	0.138798	0.472	0.997476
Genus.g__GGB52130	-5.53192e-06	1.70127e-05	0.745698	0.934176	-94896	56929.2	0.0985123	0.767549	0.0176486	-0.13759	0.161126	0.73	1
SGB.t__SGB14966	-5.53192e-06	1.70127e-05	0.745698	0.938243	-94896	56929.2	0.0985123	0.901364	0.0176486	-0.109056	0.189183	0.682	1
Class.c__CFGB3047	-5.53192e-06	1.70127e-05	0.745698	0.922912	-94896	56929.2	0.0985123	0.639852	0.0176486	-0.115566	0.206177	0.688	0.9881
Order.o__OFGB3047	-5.53192e-06	1.70127e-05	0.745698	0.938767	-94896	56929.2	0.0985123	0.68667	0.0176486	-0.132017	0.178305	0.666	0.995238
Family.f__FGB3047	-5.53192e-06	1.70127e-05	0.745698	0.948904	-94896	56929.2	0.0985123	0.709764	0.0176486	-0.135589	0.16522	0.698	0.998
Species.s__GGB52130_SGB14966	-5.53192e-06	1.70127e-05	0.745698	0.931525	-94896	56929.2	0.0985123	0.856254	0.0176486	-0.128293	0.181213	0.71	0.997476
Order.o__OFGB629	-0.000342977	0.000426518	0.42312	0.829899	-1512.81	2295.86	0.511383	0.943664	0.0174436	-0.0234996	0.156911	0.424	0.995238
Class.c__CFGB629	-0.000342977	0.000426518	0.42312	0.832801	-1512.81	2295.86	0.511383	0.916658	0.0174436	-0.0322962	0.1759	0.5	0.9881
Genus.g__GGB1495	-0.000342977	0.000426518	0.42312	0.833521	-1512.81	2295.86	0.511383	0.970585	0.0174436	-0.0352242	0.164044	0.476	1
SGB.t__SGB2071	-0.000342977	0.000426518	0.42312	0.921792	-1512.81	2295.86	0.511383	0.991226	0.0174436	-0.0264357	0.166896	0.492	1
Family.f__FGB629	-0.000342977	0.000426518	0.42312	0.812085	-1512.81	2295.86	0.511383	0.972957	0.0174436	-0.0348742	0.166307	0.448	0.998
Species.s__GGB1495_SGB2071	-0.000342977	0.000426518	0.42312	0.924335	-1512.81	2295.86	0.511383	0.986844	0.0174436	-0.0346181	0.144765	0.478	0.997476
Genus.g__Escherichia	-0.0007865	0.000847714	0.355625	0.815966	-657.429	1155.75	0.570683	0.973826	0.0173834	-0.0320743	0.121894	0.496	1
Species.s__GGB45491_SGB63163	-4.54672e-05	5.74001e-05	0.430065	0.924335	-11371.6	17058.9	0.506484	0.986844	0.0173822	-0.0833624	0.124295	0.67	0.997476
Genus.g__GGB45491	-4.54672e-05	5.74001e-05	0.430065	0.833521	-11371.6	17058.9	0.506484	0.967394	0.0173822	-0.0915668	0.120354	0.612	1
SGB.t__SGB63163	-4.54672e-05	5.74001e-05	0.430065	0.921792	-11371.6	17058.9	0.506484	0.991226	0.0173822	-0.0933584	0.130372	0.602	1
Species.s__GGB9635_SGB15103	-0.000192797	0.000426347	0.652045	0.924335	-2678.47	2286.64	0.244107	0.915801	0.0173609	-0.062067	0.119221	0.524	0.997476
SGB.t__SGB15103	-0.000192797	0.000426347	0.652045	0.928701	-2678.47	2286.64	0.244107	0.960245	0.0173609	-0.0586276	0.114082	0.49	1
Genus.g__GGB9708	-0.000815721	0.000966975	0.400804	0.833521	-632.511	1012.88	0.533676	0.973175	0.0173459	-0.0554104	0.102462	0.542	1
Order.o__OFGB2404	0.00104197	0.000932102	0.26615	0.822438	493.995	1051.62	0.639512	0.969178	0.0173046	-0.0974498	0.150897	0.666	0.995238
Class.c__CFGB2404	0.00104197	0.000932102	0.26615	0.832801	493.995	1051.62	0.639512	0.94922	0.0173046	-0.0805269	0.164632	0.674	0.9881
Family.f__FGB2404	0.00104197	0.000932102	0.26615	0.769016	493.995	1051.62	0.639512	0.97907	0.0173046	-0.0656539	0.175258	0.684	0.998
SGB.t__SGB10068	-0.000936026	0.00084351	0.269648	0.916131	-543.225	1162.09	0.641142	0.991226	0.0170944	-0.0419712	0.123128	0.578	1
Species.s__Escherichia_coli	-0.000936026	0.00084351	0.269648	0.90538	-543.225	1162.09	0.641142	0.986844	0.0170944	-0.0515249	0.139911	0.588	0.997476
Genus.g__Lawsonibacter	-8.43557e-05	0.000275326	0.759913	0.934176	-5983.91	3515.79	0.0917126	0.767549	0.0169701	-0.228688	0.14163	0.788	1
Species.s__GGB3537_SGB4727	0.000255453	0.000171847	0.140113	0.859834	1972.03	5706.77	0.730365	0.986844	0.0169359	-0.23296	0.116674	0.822	0.997476
SGB.t__SGB4727	0.000255453	0.000171847	0.140113	0.846975	1972.03	5706.77	0.730365	0.991226	0.0169359	-0.2101	0.126138	0.898	1
Genus.g__GGB3537	0.000255453	0.000171847	0.140113	0.731284	1972.03	5706.77	0.730365	0.985693	0.0169359	-0.226272	0.145431	0.842	1
Class.c__CFGB1787	0.000171043	0.000233242	0.464976	0.852753	2856.86	4197.76	0.497642	0.916658	0.0164279	-0.0798432	0.0972571	0.854	0.9881
Order.o__OFGB1787	0.000171043	0.000233242	0.464976	0.852457	2856.86	4197.76	0.497642	0.943664	0.0164279	-0.0973875	0.126677	0.904	0.995238
Family.f__FGB1787	0.000171043	0.000233242	0.464976	0.825506	2856.86	4197.76	0.497642	0.972957	0.0164279	-0.0896287	0.131045	0.9	0.998
Species.s__Faecalibacillus_intestinalis	-0.00108041	0.00126308	0.394272	0.924335	-451.574	775.621	0.561674	0.986844	0.0164022	-0.074059	0.138554	0.668	0.997476
SGB.t__SGB6754	-0.00108041	0.00126308	0.394272	0.921792	-451.574	775.621	0.561674	0.991226	0.0164022	-0.0517194	0.120207	0.626	1
Family.f__Akkermansiaceae	0.000654872	0.00212241	0.758268	0.948904	740.957	456.639	0.107667	0.709764	0.0163131	-0.161242	0.19247	0.888	0.998
Order.o__Verrucomicrobiales	0.000654872	0.00212241	0.758268	0.938767	740.957	456.639	0.107667	0.68667	0.0163131	-0.154007	0.190815	0.942	0.995238
Genus.g__Akkermansia	0.000654872	0.00212241	0.758268	0.934176	740.957	456.639	0.107667	0.767549	0.0163131	-0.146971	0.195026	0.834	1
Class.c__Verrucomicrobiae	0.000654872	0.00212241	0.758268	0.922912	740.957	456.639	0.107667	0.639852	0.0163131	-0.171046	0.186523	0.88	0.9881
Species.s__GGB4569_SGB6310	0.000260431	0.00125621	0.836162	0.954519	1861.72	759.695	0.0159134	0.616723	0.0163002	-0.279729	0.170881	0.992	0.997476
SGB.t__SGB6310	0.000260431	0.00125621	0.836162	0.955768	1861.72	759.695	0.0159134	0.663998	0.0163002	-0.328375	0.182358	0.982	1
SGB.t__SGB15140	-1.14368e-05	1.37524e-05	0.407491	0.921792	-42198.7	71232.3	0.55485	0.991226	0.0162252	-0.110178	0.145678	0.626	1
SGB.t__SGB15323	-0.00156745	0.00154758	0.313444	0.916131	-307.006	633.346	0.628873	0.991226	0.0161781	-0.0663473	0.128175	0.636	1
Species.s__Enterocloster_clostridioformis	8.26012e-05	5.95144e-05	0.168072	0.872554	5818.86	16477.8	0.724697	0.986844	0.0161588	-0.133029	0.221074	0.884	0.997476
SGB.t__SGB4760	8.26012e-05	5.95144e-05	0.168072	0.878879	5818.86	16477.8	0.724697	0.991226	0.0161588	-0.115317	0.227435	0.91	1
SGB.t__SGB15237	-2.82998e-05	5.8707e-05	0.630763	0.928701	-16824.3	16633.5	0.314116	0.991226	0.0160069	-0.0419519	0.10164	0.386	1
Species.s__GGB33469_SGB15237	-2.82998e-05	5.8707e-05	0.630763	0.924335	-16824.3	16633.5	0.314116	0.986844	0.0160069	-0.0285237	0.118509	0.384	0.997476
SGB.t__SGB15158	6.52751e-05	0.00016102	0.686011	0.937868	7293.2	6052.28	0.230899	0.955199	0.0160048	-0.0874673	0.134052	0.746	1
Species.s__Bifidobacterium_catenulatum	-0.00154206	0.00146059	0.293468	0.915694	-307.524	671.149	0.647752	0.986844	0.0159429	-0.0675543	0.0879686	0.526	0.997476
SGB.t__SGB17241	-0.00154206	0.00146059	0.293468	0.916131	-307.524	671.149	0.647752	0.991226	0.0159429	-0.0698599	0.0912068	0.554	1
SGB.t__SGB4831	-0.000170369	0.000466338	0.71559	0.938243	-2778.39	2086.62	0.185899	0.929159	0.0159137	-0.125093	0.149511	0.614	1
Class.c__CFGB3023	-1.98247e-05	5.75675e-05	0.731249	0.922912	-23469.1	16890.6	0.167628	0.665104	0.0156419	-0.092331	0.204889	0.748	0.9881
Order.o__OFGB3023	-1.98247e-05	5.75675e-05	0.731249	0.938767	-23469.1	16890.6	0.167628	0.71377	0.0156419	-0.0862871	0.197059	0.67	0.995238
Family.f__FGB3023	-1.98247e-05	5.75675e-05	0.731249	0.948904	-23469.1	16890.6	0.167628	0.721731	0.0156419	-0.0822935	0.194825	0.64	0.998
Species.s__GGB3005_SGB3996	-0.00050009	0.000743374	0.502582	0.924335	-919.618	1316.94	0.486535	0.986844	0.0154611	-0.155062	0.127533	0.572	0.997476
SGB.t__SGB3996	-0.00050009	0.000743374	0.502582	0.921792	-919.618	1316.94	0.486535	0.991226	0.0154611	-0.118551	0.134762	0.552	1
Genus.g__GGB3005	-0.00050009	0.000743374	0.502582	0.841733	-919.618	1316.94	0.486535	0.967394	0.0154611	-0.15705	0.114561	0.568	1
Family.f__FGB1292	-9.0888e-05	6.72937e-05	0.179694	0.752342	-5004.5	14573.4	0.731985	0.97907	0.0152916	-0.118306	0.115335	0.79	0.998
Genus.g__GGB3109	-9.0888e-05	6.72937e-05	0.179694	0.731284	-5004.5	14573.4	0.731985	0.985693	0.0152916	-0.106527	0.0930724	0.84	1
Class.c__CFGB1292	-9.0888e-05	6.72937e-05	0.179694	0.832801	-5004.5	14573.4	0.731985	0.94922	0.0152916	-0.118763	0.107176	0.808	0.9881
Order.o__OFGB1292	-9.0888e-05	6.72937e-05	0.179694	0.801729	-5004.5	14573.4	0.731985	0.969178	0.0152916	-0.135469	0.10882	0.824	0.995238
SGB.t__SGB5051	0.000192438	0.000439369	0.662286	0.928701	2359.57	2221.42	0.290585	0.975985	0.0152655	-0.30152	0.0978078	0.896	1
Species.s__Eubacterium_sp_AF34_35BH	0.000192438	0.000439369	0.662286	0.924335	2359.57	2221.42	0.290585	0.95882	0.0152655	-0.328967	0.114922	0.838	0.997476
SGB.t__SGB8002	0.00109013	0.00578645	0.850928	0.957875	411.833	164.746	0.0139738	0.663998	0.0150934	-0.264862	0.216711	0.962	1
Species.s__Streptococcus_thermophilus	0.00109013	0.00578645	0.850928	0.955837	411.833	164.746	0.0139738	0.616723	0.0150934	-0.283566	0.174495	0.898	0.997476
Family.f__Candidatus_Gastranaerophilales_unclassified	-0.000102114	0.000129998	0.433912	0.812085	-4384.35	7536.04	0.561959	0.97907	0.0150514	-0.0918202	0.0941694	0.738	0.998
Species.s__Candidatus_Gastranaerophilales_bacterium	-0.000102114	0.000129998	0.433912	0.924335	-4384.35	7536.04	0.561959	0.986844	0.0150514	-0.0910559	0.0977049	0.766	0.997476
Order.o__Candidatus_Gastranaerophilales	-0.000102114	0.000129998	0.433912	0.829899	-4384.35	7536.04	0.561959	0.963357	0.0150514	-0.0935452	0.111034	0.788	0.995238
Genus.g__Candidatus_Gastranaerophilales_unclassified	-0.000102114	0.000129998	0.433912	0.833521	-4384.35	7536.04	0.561959	0.973826	0.0150514	-0.126282	0.0979341	0.846	1
Class.c__Candidatus_Melainabacteria_unclassified	-0.000102114	0.000129998	0.433912	0.832801	-4384.35	7536.04	0.561959	0.946862	0.0150514	-0.0847802	0.117367	0.788	0.9881
SGB.t__SGB8601	-0.000102114	0.000129998	0.433912	0.921792	-4384.35	7536.04	0.561959	0.991226	0.0150514	-0.099724	0.116722	0.742	1
Genus.g__Bacteroides	-0.00857969	0.00684349	0.212709	0.737062	-52.053	143.294	0.717142	0.985693	0.0150142	-0.0755014	0.156415	0.71	1
SGB.t__SGB4699	0.000193246	0.000122587	0.117914	0.846975	2310.8	8001.35	0.773303	0.991226	0.0150127	-0.0358526	0.179211	0.614	1
Species.s__Clostridium_symbiosum	0.000193246	0.000122587	0.117914	0.831283	2310.8	8001.35	0.773303	0.986844	0.0150127	-0.0319098	0.202862	0.604	0.997476
Phylum.p__Proteobacteria	-0.000770343	0.0019692	0.696438	0.823063	-578.892	495.086	0.24494	0.530703	0.0149923	-0.133132	0.190244	0.756	0.886167
SGB.t__SGB4045	-2.17521e-05	2.80247e-05	0.439373	0.921792	-20323.4	34957.6	0.562234	0.991226	0.0148623	-0.0537539	0.128283	0.496	1
Species.s__Holdemania_sp_1001095H_141210_F2	-2.17521e-05	2.80247e-05	0.439373	0.924335	-20323.4	34957.6	0.562234	0.986844	0.0148623	-0.0587291	0.103898	0.464	0.997476
Species.s__Lachnospiraceae_bacterium_OM04_12BH	0.000100699	6.67266e-05	0.134239	0.859834	4277.78	14699.6	0.771616	0.986844	0.0144821	-0.0700529	0.174452	0.538	0.997476
SGB.t__SGB4893	0.000100699	6.67266e-05	0.134239	0.846975	4277.78	14699.6	0.771616	0.991226	0.0144821	-0.0889417	0.159629	0.554	1
SGB.t__SGB6771	5.97017e-05	9.98205e-05	0.551055	0.928701	7138.35	9805.44	0.468235	0.991226	0.0143275	-0.0283408	0.178281	0.596	1
Species.s__Coprobacillus_cateniformis	5.97017e-05	9.98205e-05	0.551055	0.924335	7138.35	9805.44	0.468235	0.986844	0.0143275	-0.025853	0.171014	0.552	0.997476
Genus.g__Coprobacillus	5.97017e-05	9.98205e-05	0.551055	0.851235	7138.35	9805.44	0.468235	0.967394	0.0143275	-0.0311696	0.212569	0.536	1
Genus.g__Oscillibacter	-0.000337663	0.00136437	0.80501	0.941113	-1260.8	708.596	0.0780839	0.767549	0.0143126	-0.224069	0.169585	0.82	1
Genus.g__GGB9064	-1.4965e-05	5.02762e-05	0.766548	0.934176	-28385.3	19319.6	0.144756	0.767549	0.0142809	-0.0657997	0.124108	0.648	1
Species.s__GGB9064_SGB13983	-1.4965e-05	5.02762e-05	0.766548	0.933533	-28385.3	19319.6	0.144756	0.856254	0.0142809	-0.0625432	0.148902	0.604	0.997476
SGB.t__SGB13983	-1.4965e-05	5.02762e-05	0.766548	0.938243	-28385.3	19319.6	0.144756	0.901364	0.0142809	-0.0595948	0.131055	0.566	1
Species.s__Vescimonas_SGB15087	-0.000135276	0.000455078	0.766851	0.933533	-3109.43	2134.77	0.14822	0.856254	0.0141412	-0.197211	0.111954	0.734	0.997476
SGB.t__SGB15087	-0.000135276	0.000455078	0.766851	0.938243	-3109.43	2134.77	0.14822	0.901364	0.0141412	-0.200201	0.107912	0.714	1
Species.s__Roseburia_lenta	-6.37069e-05	0.000147545	0.666779	0.924335	-6562.18	6619.61	0.323806	0.986844	0.0140547	-0.0740316	0.1248	0.648	0.997476
SGB.t__SGB4957	-6.37069e-05	0.000147545	0.666779	0.928701	-6562.18	6619.61	0.323806	0.991226	0.0140547	-0.0722989	0.139715	0.66	1
Order.o__OFGB2992	-0.000229292	0.000289248	0.429713	0.829899	-1802.67	3387.86	0.595782	0.969178	0.013896	-0.0950656	0.18377	0.804	0.995238
Family.f__FGB2992	-0.000229292	0.000289248	0.429713	0.812085	-1802.67	3387.86	0.595782	0.97907	0.013896	-0.106531	0.193918	0.808	0.998
Class.c__CFGB2992	-0.000229292	0.000289248	0.429713	0.832801	-1802.67	3387.86	0.595782	0.94922	0.013896	-0.0912086	0.151464	0.74	0.9881
Genus.g__Bilophila	-0.000325902	0.000221471	0.144109	0.731284	-1262.83	4428.9	0.776103	0.986285	0.0138362	-0.104443	0.141286	0.77	1
Genus.g__GGB9412	-0.000270452	0.000281855	0.33947	0.815966	-1520.67	3478.23	0.662868	0.985693	0.0138264	-0.0874773	0.165214	0.772	1
SGB.t__SGB6847	-6.28892e-05	5.66989e-05	0.269863	0.916131	-6509	17294.7	0.70741	0.991226	0.0137618	-0.0575732	0.101994	0.712	1
Species.s__Turicibacter_bilis	-6.28892e-05	5.66989e-05	0.269863	0.90538	-6509	17294.7	0.70741	0.986844	0.0137618	-0.058823	0.0931734	0.658	0.997476
Genus.g__Faecalibacillus	-0.000869029	0.00141275	0.539786	0.850266	-468.767	693.059	0.500291	0.967394	0.0136955	-0.0835578	0.105499	0.668	1
Order.o__OFGB10477	0.000246969	0.000859405	0.774388	0.938767	1640.34	1130.5	0.149766	0.68667	0.0136195	-0.253911	0.164362	0.898	0.995238
Class.c__CFGB10477	0.000246969	0.000859405	0.774388	0.922912	1640.34	1130.5	0.149766	0.639852	0.0136195	-0.202444	0.180352	0.928	0.9881
Genus.g__GGB9345	0.000246969	0.000859405	0.774388	0.9353	1640.34	1130.5	0.149766	0.767549	0.0136195	-0.237111	0.164407	0.882	1
SGB.t__SGB14311	0.000246969	0.000859405	0.774388	0.940946	1640.34	1130.5	0.149766	0.901364	0.0136195	-0.221885	0.163274	0.924	1
Family.f__FGB10477	0.000246969	0.000859405	0.774388	0.948904	1640.34	1130.5	0.149766	0.711456	0.0136195	-0.253011	0.149341	0.856	0.998
Species.s__GGB9345_SGB14311	0.000246969	0.000859405	0.774388	0.936509	1640.34	1130.5	0.149766	0.856254	0.0136195	-0.238022	0.162465	0.908	0.997476
Species.s__GGB9618_SGB15065	-9.29308e-06	2.42632e-05	0.702479	0.931525	-43479.8	40218.7	0.282137	0.950696	0.0135842	-0.0360066	0.186115	0.584	0.997476
SGB.t__SGB15065	-9.29308e-06	2.42632e-05	0.702479	0.938243	-43479.8	40218.7	0.282137	0.96702	0.0135842	-0.0401537	0.184405	0.622	1
SGB.t__SGB4595	2.62142e-05	2.05742e-05	0.205403	0.88745	15333.3	47669.8	0.748352	0.991226	0.0135132	-0.0764223	0.114306	0.902	1
Species.s__Mediterraneibacter_massiliensis	2.62142e-05	2.05742e-05	0.205403	0.872554	15333.3	47669.8	0.748352	0.986844	0.0135132	-0.0918651	0.144727	0.874	0.997476
Species.s__Phascolarctobacterium_succinatutens	-0.000344441	0.000709092	0.628148	0.924335	-1151.1	1379.25	0.405844	0.986844	0.0133295	-0.0801821	0.105234	0.728	0.997476
SGB.t__SGB5763_group	-0.000344441	0.000709092	0.628148	0.928701	-1151.1	1379.25	0.405844	0.991226	0.0133295	-0.0828584	0.121574	0.712	1
Species.s__Lactococcus_cremoris	-8.15102e-05	0.000110015	0.460394	0.924335	-4847.38	8906.65	0.587428	0.986844	0.0132833	-0.0750559	0.0799183	0.584	0.997476
SGB.t__SGB7984	-8.15102e-05	0.000110015	0.460394	0.921792	-4847.38	8906.65	0.587428	0.991226	0.0132833	-0.0655194	0.0903255	0.618	1
Species.s__GGB9412_SGB14770	-0.000263551	0.000278698	0.346477	0.924335	-1479.71	3517.88	0.674889	0.986844	0.0131107	-0.0983933	0.179398	0.812	0.997476
SGB.t__SGB14770	-0.000263551	0.000278698	0.346477	0.921792	-1479.71	3517.88	0.674889	0.991226	0.0131107	-0.111745	0.159604	0.78	1
Order.o__OFGB30328	-9.90749e-06	1.10621e-05	0.372483	0.829899	-39093.9	88621.7	0.660024	0.969178	0.0130214	-0.129157	0.108212	0.668	0.995238
Genus.g__GGB52106	-9.90749e-06	1.10621e-05	0.372483	0.829722	-39093.9	88621.7	0.660024	0.985693	0.0130214	-0.13942	0.115365	0.67	1
Class.c__CFGB30328	-9.90749e-06	1.10621e-05	0.372483	0.832801	-39093.9	88621.7	0.660024	0.94922	0.0130214	-0.117502	0.0970552	0.642	0.9881
Species.s__GGB52106_SGB72838	-9.90749e-06	1.10621e-05	0.372483	0.924335	-39093.9	88621.7	0.660024	0.986844	0.0130214	-0.137411	0.103783	0.616	0.997476
SGB.t__SGB72838	-9.90749e-06	1.10621e-05	0.372483	0.921792	-39093.9	88621.7	0.660024	0.991226	0.0130214	-0.11493	0.102035	0.644	1
Family.f__FGB30328	-9.90749e-06	1.10621e-05	0.372483	0.812085	-39093.9	88621.7	0.660024	0.97907	0.0130214	-0.133058	0.0885365	0.674	0.998
Species.s__Clostridium_saudiense	0.000128637	0.000140079	0.360537	0.924335	2968.82	6999.01	0.672304	0.986844	0.0128391	-0.103523	0.142821	0.826	0.997476
SGB.t__SGB6178	0.000128637	0.000140079	0.360537	0.921792	2968.82	6999.01	0.672304	0.991226	0.0128391	-0.118063	0.134848	0.886	1
Genus.g__Gordonibacter	-8.21261e-05	0.000190736	0.667652	0.897337	-4646.15	5124.53	0.366669	0.92577	0.012828	-0.118163	0.11014	0.672	1
Order.o__Corynebacteriales	-8.49478e-06	1.37506e-05	0.538049	0.883595	-44657.7	71227.3	0.532037	0.95921	0.0127536	-0.0520696	0.0822448	0.44	0.995238
Order.o__Coriobacteriales	0.00201101	0.00342614	0.558479	0.88463	188.354	285.81	0.511327	0.943664	0.0127343	-0.0457468	0.244022	0.602	0.995238
Genus.g__GGB9775	5.00188e-05	6.14555e-05	0.417525	0.833521	7506.63	15950	0.638878	0.985693	0.012623	-0.0753473	0.144002	0.786	1
Species.s__GGB9775_SGB15395	5.00188e-05	6.14555e-05	0.417525	0.924335	7506.63	15950	0.638878	0.986844	0.012623	-0.0802699	0.140981	0.846	0.997476
SGB.t__SGB15395	5.00188e-05	6.14555e-05	0.417525	0.921792	7506.63	15950	0.638878	0.991226	0.012623	-0.0832787	0.191052	0.786	1
Class.c__CFGB3172	9.81744e-06	3.9589e-05	0.804627	0.922912	37929.7	24508	0.124715	0.639852	0.0125188	-0.266663	0.160996	0.884	0.9881
Family.f__FGB3172	9.81744e-06	3.9589e-05	0.804627	0.948904	37929.7	24508	0.124715	0.709764	0.0125188	-0.246621	0.145823	0.868	0.998
Species.s__GGB10692_SGB17347	9.81744e-06	3.9589e-05	0.804627	0.944923	37929.7	24508	0.124715	0.856254	0.0125188	-0.216041	0.147908	0.974	0.997476
Genus.g__GGB10692	9.81744e-06	3.9589e-05	0.804627	0.941113	37929.7	24508	0.124715	0.767549	0.0125188	-0.288721	0.165223	0.892	1
SGB.t__SGB17347	9.81744e-06	3.9589e-05	0.804627	0.950162	37929.7	24508	0.124715	0.901364	0.0125188	-0.290492	0.151995	0.868	1
Order.o__OFGB3172	9.81744e-06	3.9589e-05	0.804627	0.938767	37929.7	24508	0.124715	0.68667	0.0125188	-0.244902	0.157142	0.938	0.995238
Genus.g__GGB9627	-9.7261e-05	0.00027052	0.719911	0.923472	-3805.5	3608.22	0.293994	0.919039	0.0124433	-0.235783	0.0624538	0.892	1
SGB.t__SGB15081	-9.7261e-05	0.00027052	0.719911	0.938243	-3805.5	3608.22	0.293994	0.976818	0.0124433	-0.202738	0.0785171	0.888	1
Species.s__GGB9627_SGB15081	-9.7261e-05	0.00027052	0.719911	0.931525	-3805.5	3608.22	0.293994	0.95882	0.0124433	-0.159787	0.0618039	0.878	0.997476
Species.s__Gordonibacter_pamelaeae	-0.000136659	0.000174262	0.434661	0.924335	-2704.38	5624.7	0.631656	0.986844	0.0124249	-0.0722394	0.0724794	0.598	0.997476
SGB.t__SGB14807	-0.000136659	0.000174262	0.434661	0.921792	-2704.38	5624.7	0.631656	0.991226	0.0124249	-0.0868582	0.0911581	0.636	1
SGB.t__SGB8255_group	1.15005e-05	9.81624e-06	0.243994	0.916131	32073	99912.9	0.748841	0.991226	0.0124006	-0.171195	0.278908	0.672	1
Species.s__Granulicatella_SGB8255	1.15005e-05	9.81624e-06	0.243994	0.900829	32073	99912.9	0.748841	0.986844	0.0124006	-0.168934	0.327605	0.662	0.997476
Genus.g__GGB9561	1.97273e-05	4.60711e-05	0.66938	0.897337	18679.4	21220.4	0.380732	0.939324	0.0123884	-0.0874479	0.23217	0.828	1
SGB.t__SGB14972	1.97273e-05	4.60711e-05	0.66938	0.928701	18679.4	21220.4	0.380732	0.991226	0.0123884	-0.102203	0.231533	0.838	1
Species.s__GGB9561_SGB14972	1.97273e-05	4.60711e-05	0.66938	0.924335	18679.4	21220.4	0.380732	0.986844	0.0123884	-0.0903338	0.250502	0.814	0.997476
Family.f__Peptostreptococcaceae	0.00045131	0.000708449	0.525473	0.839222	814.143	1382.79	0.557281	0.97907	0.0123527	-0.0397463	0.229038	0.512	0.998
Species.s__GGB9453_SGB14844	0.000303872	0.000132139	0.0234285	0.641356	1208.63	7424.94	0.871004	0.986844	0.0123473	-0.14989	0.260277	0.88	0.997476
SGB.t__SGB14844	0.000303872	0.000132139	0.0234285	0.725045	1208.63	7424.94	0.871004	0.991226	0.0123473	-0.173961	0.234386	0.916	1
Genus.g__Holdemanella	0.00255947	0.00415606	0.53932	0.850266	141.493	235.697	0.54959	0.973826	0.012175	-0.0570876	0.103932	0.734	1
Species.s__GGB4571_SGB6317	0.000773489	0.00126285	0.541522	0.924335	462.071	775.703	0.552671	0.986844	0.0120157	-0.013793	0.197975	0.194	0.997476
SGB.t__SGB6317	0.000773489	0.00126285	0.541522	0.928701	462.071	775.703	0.552671	0.991226	0.0120157	-0.0106321	0.210304	0.208	1
SGB.t__SGB69331	-3.05754e-06	1.32439e-05	0.817865	0.950605	-116814	73208.5	0.113575	0.901364	0.0120075	-0.112689	0.124317	0.784	1
Order.o__OFGB16911	-3.05754e-06	1.32439e-05	0.817865	0.938767	-116814	73208.5	0.113575	0.68667	0.0120075	-0.103875	0.148753	0.782	0.995238
Class.c__CFGB16911	-3.05754e-06	1.32439e-05	0.817865	0.922912	-116814	73208.5	0.113575	0.639852	0.0120075	-0.101278	0.14417	0.76	0.9881
Family.f__FGB16911	-3.05754e-06	1.32439e-05	0.817865	0.948904	-116814	73208.5	0.113575	0.709764	0.0120075	-0.108097	0.134939	0.786	0.998
Genus.g__GGB49418	-3.05754e-06	1.32439e-05	0.817865	0.947807	-116814	73208.5	0.113575	0.767549	0.0120075	-0.107738	0.132678	0.784	1
Species.s__GGB49418_SGB69331	-3.05754e-06	1.32439e-05	0.817865	0.944923	-116814	73208.5	0.113575	0.856254	0.0120075	-0.114272	0.149909	0.718	0.997476
Genus.g__Lachnospiraceae_unclassified	-0.0158072	0.0103613	0.13009	0.731284	-22.5836	94.6774	0.811934	0.986285	0.0120014	-0.0930739	0.134727	0.758	1
Genus.g__Lactococcus	-0.00022315	0.000318313	0.484814	0.841733	-1588.95	3078.76	0.60687	0.985693	0.0119204	-0.0466854	0.0707562	0.528	1
Genus.g__Veillonella	-0.000371712	0.000626077	0.553967	0.851235	-953.02	1564.54	0.543749	0.973826	0.0119095	-0.189286	0.111319	0.452	1
Species.s__Eubacterium_SGB4961	-5.29152e-05	0.000104585	0.61394	0.924335	-6642.94	9359.88	0.479448	0.986844	0.0118175	-0.114642	0.0675074	0.78	0.997476
SGB.t__SGB4961	-5.29152e-05	0.000104585	0.61394	0.928701	-6642.94	9359.88	0.479448	0.991226	0.0118175	-0.091395	0.0843134	0.73	1
Species.s__GGB33586_SGB53517	6.83943e-06	2.68354e-05	0.799321	0.944054	50160.2	36236.3	0.169216	0.881531	0.0115336	-0.187883	0.224265	0.88	0.997476
SGB.t__SGB53517	6.83943e-06	2.68354e-05	0.799321	0.949962	50160.2	36236.3	0.169216	0.924128	0.0115336	-0.202726	0.184717	0.896	1
Genus.g__GGB33586	6.83943e-06	2.68354e-05	0.799321	0.941113	50160.2	36236.3	0.169216	0.767549	0.0115336	-0.237575	0.191002	0.85	1
Species.s__Anaerostipes_caccae	-6.93668e-05	8.31071e-05	0.405782	0.924335	-4886.17	11797.4	0.679593	0.986844	0.0113948	-0.0863208	0.0753874	0.588	0.997476
SGB.t__SGB4529	-6.93668e-05	8.31071e-05	0.405782	0.921792	-4886.17	11797.4	0.679593	0.991226	0.0113948	-0.0961626	0.084552	0.612	1
SGB.t__SGB4670	0.000720094	0.000457258	0.118281	0.846975	469.533	2145.45	0.827191	0.991226	0.0113669	-0.23309	0.165371	0.894	1
SGB.t__SGB4933	-0.0161853	0.0104596	0.124742	0.846975	-20.8837	93.7917	0.824233	0.991226	0.0113636	-0.11681	0.165158	0.788	1
Species.s__Eubacterium_rectale	-0.0161853	0.0104596	0.124742	0.842376	-20.8837	93.7917	0.824233	0.986844	0.0113636	-0.102373	0.149147	0.802	0.997476
Genus.g__Rubneribacter	-6.42906e-05	0.000112746	0.569732	0.853644	-5227.3	8688.22	0.548702	0.973826	0.0112982	-0.0508525	0.0706453	0.458	1
Species.s__Rubneribacter_badeniensis	-6.42906e-05	0.000112746	0.569732	0.924335	-5227.3	8688.22	0.548702	0.986844	0.0112982	-0.0415719	0.0770709	0.496	0.997476
SGB.t__SGB14805	-6.42906e-05	0.000112746	0.569732	0.928701	-5227.3	8688.22	0.548702	0.991226	0.0112982	-0.0404906	0.0712409	0.436	1
Family.f__FGB3009	-4.46365e-05	5.6618e-05	0.432235	0.812085	-7497.22	17315.6	0.665921	0.97907	0.0112506	-0.0559966	0.153356	0.138	0.998
Class.c__CFGB3009	-4.46365e-05	5.6618e-05	0.432235	0.832801	-7497.22	17315.6	0.665921	0.94922	0.0112506	-0.0264682	0.137322	0.112	0.9881
Order.o__OFGB3009	-4.46365e-05	5.6618e-05	0.432235	0.829899	-7497.22	17315.6	0.665921	0.969178	0.0112506	-0.031886	0.14625	0.132	0.995238
Species.s__Collinsella_massiliensis	-5.76526e-05	0.000135982	0.672445	0.924335	-5725.36	7194.37	0.427937	0.986844	0.0110971	-0.0283286	0.177291	0.37	0.997476
SGB.t__SGB14752	-5.76526e-05	0.000135982	0.672445	0.928701	-5725.36	7194.37	0.427937	0.991226	0.0110971	-0.0316923	0.108405	0.422	1
SGB.t__SGB15322	-0.00103894	0.00120113	0.389013	0.921792	-316.567	816.353	0.698962	0.991226	0.0110571	-0.0222291	0.101866	0.57	1
SGB.t__SGB25431	1.68665e-05	2.53496e-05	0.507268	0.921792	18922.7	38664.6	0.625576	0.991226	0.0107299	-0.13424	0.201965	0.848	1
Genus.g__Wansuia	1.68665e-05	2.53496e-05	0.507268	0.841733	18922.7	38664.6	0.625576	0.985693	0.0107299	-0.126541	0.245238	0.884	1
Species.s__Wansuia_hejianensis	1.68665e-05	2.53496e-05	0.507268	0.924335	18922.7	38664.6	0.625576	0.986844	0.0107299	-0.121086	0.176835	0.906	0.997476
SGB.t__SGB4584	0.000802338	0.0027338	0.769723	0.938243	394.753	356.859	0.271173	0.96702	0.010648	-0.0526565	0.270346	0.726	1
Species.s__Clostridium_sp_AM29_11AC	-5.79445e-05	5.50446e-05	0.29488	0.915694	-5441.79	17818.6	0.760666	0.986844	0.0106008	-0.150592	0.126315	0.614	0.997476
SGB.t__SGB4701	-5.79445e-05	5.50446e-05	0.29488	0.916131	-5441.79	17818.6	0.760666	0.991226	0.0106008	-0.151018	0.0913418	0.602	1
SGB.t__SGB4184	0.000176952	0.000545185	0.746145	0.938243	1769.02	1791.55	0.325704	0.991226	0.0105238	-0.18661	0.0819501	0.824	1
Species.s__Clostridium_innocuum	0.000144145	0.000177539	0.418665	0.924335	2162.28	5522.93	0.696214	0.986844	0.0104785	-0.160868	0.123988	0.958	0.997476
Species.s__Actinomyces_sp_ICM47	4.43558e-05	5.30995e-05	0.405409	0.924335	7026.78	18466.7	0.704336	0.986844	0.0104783	-0.0689736	0.202913	0.586	0.997476
SGB.t__SGB17167_group	4.43558e-05	5.30995e-05	0.405409	0.921792	7026.78	18466.7	0.704336	0.991226	0.0104783	-0.0824749	0.216737	0.618	1
Species.s__GGB9767_SGB15385	-3.02413e-05	0.000105521	0.774986	0.936509	-10262.9	9245	0.269492	0.950613	0.0104341	-0.0752314	0.139087	0.686	0.997476
SGB.t__SGB15385	-3.02413e-05	0.000105521	0.774986	0.940946	-10262.9	9245	0.269492	0.96702	0.0104341	-0.100914	0.120211	0.698	1
Genus.g__Tyzzerella	-0.00140031	0.00218343	0.522689	0.841733	-220.181	448.894	0.624806	0.985693	0.0103655	-0.0575464	0.0749271	0.34	1
Species.s__Sutterella_wadsworthensis	-0.00104358	0.000643188	0.107666	0.831283	-292.634	1525.34	0.848231	0.986844	0.0102668	-0.0798422	0.130122	0.812	0.997476
Species.s__Provencibacterium_massiliense	5.96929e-06	6.85217e-06	0.385639	0.924335	50805.6	143117	0.723307	0.986844	0.0101958	-0.0566603	0.169118	0.706	0.997476
SGB.t__SGB14838	5.96929e-06	6.85217e-06	0.385639	0.921792	50805.6	143117	0.723307	0.991226	0.0101958	-0.0532619	0.204503	0.672	1
Genus.g__Provencibacterium	5.96929e-06	6.85217e-06	0.385639	0.833521	50805.6	143117	0.723307	0.985693	0.0101958	-0.0597656	0.215433	0.714	1
SGB.t__SGB4786	-8.00388e-05	9.8363e-05	0.417637	0.921792	-3778.73	9968.99	0.705417	0.991226	0.0101679	-0.00714448	0.126605	0.302	1
Family.f__FGB72939	4.51922e-05	4.61811e-05	0.330012	0.812085	6535.47	21238.3	0.758904	0.97907	0.00992948	-0.0765012	0.136819	0.846	0.998
Class.c__CFGB72939	4.51922e-05	4.61811e-05	0.330012	0.832801	6535.47	21238.3	0.758904	0.94922	0.00992948	-0.0918808	0.148077	0.854	0.9881
Genus.g__GGB74511	4.51922e-05	4.61811e-05	0.330012	0.815966	6535.47	21238.3	0.758904	0.986285	0.00992948	-0.100478	0.18091	0.882	1
Order.o__OFGB72939	4.51922e-05	4.61811e-05	0.330012	0.829899	6535.47	21238.3	0.758904	0.969178	0.00992948	-0.0835543	0.149591	0.838	0.995238
Family.f__FGB2918	2.53815e-05	6.05216e-05	0.675788	0.910462	11622.5	16173.5	0.473975	0.972957	0.00991751	-0.141299	0.127197	0.904	0.998
Class.c__CFGB2918	2.53815e-05	6.05216e-05	0.675788	0.908912	11622.5	16173.5	0.473975	0.916658	0.00991751	-0.182942	0.109753	0.896	0.9881
Order.o__OFGB2918	2.53815e-05	6.05216e-05	0.675788	0.916627	11622.5	16173.5	0.473975	0.943664	0.00991751	-0.14707	0.122701	0.89	0.995238
SGB.t__SGB6796	0.00257112	0.00325398	0.431207	0.921792	113.704	301.35	0.706701	0.991226	0.0098284	-0.134912	0.13882	0.836	1
Species.s__Holdemanella_porci	0.00257112	0.00325398	0.431207	0.924335	113.704	301.35	0.706701	0.986844	0.0098284	-0.0940926	0.132031	0.822	0.997476
SGB.t__SGB4725	4.32497e-05	3.41601e-05	0.208258	0.88745	6681.75	28717.6	0.81647	0.991226	0.00971537	-0.0950303	0.102882	0.942	1
Species.s__Enterocloster_lavalensis	4.32497e-05	3.41601e-05	0.208258	0.872554	6681.75	28717.6	0.81647	0.986844	0.00971537	-0.126267	0.109872	0.918	0.997476
SGB.t__SGB4571	0.000595429	0.00037386	0.114216	0.846975	479.621	2624.23	0.855334	0.991226	0.00960093	-0.0874447	0.15933	0.918	1
SGB.t__SGB4198	0.00154149	0.00120522	0.203687	0.88745	183.19	813.972	0.822372	0.991226	0.00949351	-0.249935	0.142498	0.986	1
Species.s__Eubacterium_siraeum	0.00154149	0.00120522	0.203687	0.872554	183.19	813.972	0.822372	0.986844	0.00949351	-0.31925	0.155405	0.936	0.997476
Order.o__OFGB4806	-0.000727908	0.00300163	0.808858	0.938767	-383.78	324.753	0.239971	0.725671	0.00939171	-0.122478	0.13969	0.778	0.995238
Family.f__FGB4806	-0.000727908	0.00300163	0.808858	0.948904	-383.78	324.753	0.239971	0.735157	0.00939171	-0.114059	0.117763	0.854	0.998
Class.c__CFGB4806	-0.000727908	0.00300163	0.808858	0.922912	-383.78	324.753	0.239971	0.691919	0.00939171	-0.111465	0.133077	0.786	0.9881
Genus.g__GGB51647	-0.000727908	0.00300163	0.808858	0.941113	-383.78	324.753	0.239971	0.824914	0.00939171	-0.107708	0.122308	0.84	1
Species.s__GGB51647_SGB4348	-0.000727908	0.00300163	0.808858	0.944923	-383.78	324.753	0.239971	0.912427	0.00939171	-0.124223	0.117066	0.808	0.997476
SGB.t__SGB4348	-0.000727908	0.00300163	0.808858	0.950605	-383.78	324.753	0.239971	0.957017	0.00939171	-0.116223	0.14804	0.848	1
Species.s__Ellagibacter_isourolithinifaciens	0.000826982	0.000352858	0.02096	0.641356	334.959	2780.68	0.904349	0.986844	0.00931266	-0.209096	0.157173	0.902	0.997476
Genus.g__Ellagibacter	0.000826982	0.000352858	0.02096	0.721693	334.959	2780.68	0.904349	0.986285	0.00931266	-0.197516	0.163569	0.902	1
SGB.t__SGB14816_group	0.000826982	0.000352858	0.02096	0.725045	334.959	2780.68	0.904349	0.991226	0.00931266	-0.218284	0.179878	0.864	1
Species.s__GGB4745_SGB6571	9.92892e-05	0.000232484	0.670188	0.924335	2787.44	4211.95	0.509554	0.986844	0.0093045	-0.109039	0.117831	0.932	0.997476
SGB.t__SGB6571	9.92892e-05	0.000232484	0.670188	0.928701	2787.44	4211.95	0.509554	0.991226	0.0093045	-0.104744	0.107923	0.958	1
Species.s__Catenibacillus_scindens	-8.35523e-06	1.04441e-05	0.425504	0.924335	-32585.4	93898.5	0.729265	0.986844	0.00915309	-0.0696325	0.122549	0.78	0.997476
SGB.t__SGB59869	-8.35523e-06	1.04441e-05	0.425504	0.921792	-32585.4	93898.5	0.729265	0.991226	0.00915309	-0.0528948	0.120918	0.734	1
Genus.g__Catenibacillus	-8.35523e-06	1.04441e-05	0.425504	0.833521	-32585.4	93898.5	0.729265	0.985693	0.00915309	-0.063793	0.123206	0.732	1
Family.f__Enterobacteriaceae	-0.000494455	0.00093146	0.596641	0.8798	-550.154	1052.09	0.602134	0.97907	0.00914528	-0.0295151	0.104181	0.55	0.998
Order.o__OFGB2834	-1.57749e-05	8.92793e-05	0.860088	0.978721	-17233.4	10861.4	0.115594	0.68667	0.0091395	-0.109504	0.125951	0.804	0.995238
Class.c__CFGB2834	-1.57749e-05	8.92793e-05	0.860088	0.961735	-17233.4	10861.4	0.115594	0.639852	0.0091395	-0.0916643	0.150709	0.81	0.9881
Family.f__FGB2834	-1.57749e-05	8.92793e-05	0.860088	0.980247	-17233.4	10861.4	0.115594	0.709764	0.0091395	-0.0955416	0.13803	0.794	0.998
Genus.g__GGB9786	-2.42674e-05	3.33378e-05	0.468265	0.84152	-10984.3	29414.1	0.709576	0.985693	0.00896151	-0.0639721	0.102846	0.702	1
Species.s__Gemmiger_formicilis	-0.000762193	0.00292743	0.795089	0.944054	-348.677	333.46	0.298132	0.961392	0.00893457	-0.134999	0.0943982	0.986	0.997476
Genus.g__Lachnospira	-0.00260213	0.00143977	0.0735483	0.721693	-100.938	681.462	0.882533	0.986285	0.00883016	-0.0831603	0.17159	0.878	1
SGB.t__SGB15201	7.12616e-05	0.000175044	0.684751	0.937868	3674.78	5594.25	0.512692	0.991226	0.00880385	-0.130497	0.0920412	0.91	1
Species.s__GGB33512_SGB15201	7.12616e-05	0.000175044	0.684751	0.931391	3674.78	5594.25	0.512692	0.986844	0.00880385	-0.120586	0.0946254	0.908	0.997476
SGB.t__SGB4643	-0.000100112	0.000254511	0.694851	0.938243	-2589.37	3847.15	0.502386	0.991226	0.00871498	-0.185919	0.0553884	0.818	1
Genus.g__GGB3478	-0.000100112	0.000254511	0.694851	0.910521	-2589.37	3847.15	0.502386	0.967394	0.00871498	-0.215351	0.0510165	0.782	1
Species.s__GGB3478_SGB4643	-0.000100112	0.000254511	0.694851	0.931525	-2589.37	3847.15	0.502386	0.986844	0.00871498	-0.176012	0.048836	0.816	0.997476
Species.s__Actinomyces_dentalis	1.50213e-05	8.09355e-06	0.0662376	0.807888	17097.5	121227	0.888111	0.986844	0.00863424	-0.193643	0.132631	0.96	0.997476
SGB.t__SGB15877	1.50213e-05	8.09355e-06	0.0662376	0.838189	17097.5	121227	0.888111	0.991226	0.00863424	-0.169289	0.122177	0.996	1
Class.c__Gammaproteobacteria	-0.000571621	0.000967867	0.556047	0.881102	-443.807	1012.9	0.662175	0.94922	0.00852881	-0.0305318	0.125646	0.56	0.9881
SGB.t__SGB4715	-6.177e-06	1.75087e-05	0.724943	0.938243	-40845.9	55901.6	0.466605	0.991226	0.00848226	-0.173773	0.060987	0.96	1
Species.s__Clostridium_sp_AF12_28	-6.177e-06	1.75087e-05	0.724943	0.931525	-40845.9	55901.6	0.466605	0.986844	0.00848226	-0.157156	0.0691925	0.968	0.997476
Genus.g__GGB4745	9.40412e-05	0.000232482	0.686653	0.905798	2668.82	4212.72	0.527775	0.973175	0.00843769	-0.127635	0.0885424	0.886	1
SGB.t__SGB15012	-1.45489e-05	4.23069e-05	0.731611	0.938243	-17113.8	23133.4	0.461081	0.991226	0.00837068	-0.194609	0.0654105	0.712	1
Species.s__GGB9590_SGB15012	-1.45489e-05	4.23069e-05	0.731611	0.931525	-17113.8	23133.4	0.461081	0.986844	0.00837068	-0.18985	0.0589073	0.716	0.997476
Genus.g__GGB9590	-1.45489e-05	4.23069e-05	0.731611	0.932052	-17113.8	23133.4	0.461081	0.967394	0.00837068	-0.155632	0.0701948	0.684	1
Species.s__Lawsonibacter_asaccharolyticus	-4.06496e-05	0.000268355	0.879887	0.97501	-6083.96	3608.02	0.0947203	0.856254	0.00831435	-0.224781	0.124393	0.918	0.997476
SGB.t__SGB15154	-4.06496e-05	0.000268355	0.879887	0.970566	-6083.96	3608.02	0.0947203	0.901364	0.00831435	-0.227083	0.114811	0.902	1
SGB.t__SGB15216	-0.000753421	0.00070028	0.284421	0.916131	-327.052	1400.86	0.815855	0.991226	0.00828401	-0.177644	0.119558	0.806	1
Genus.g__GGB9699	-0.000753421	0.00070028	0.284421	0.815966	-327.052	1400.86	0.815855	0.986285	0.00828401	-0.168964	0.135938	0.874	1
Species.s__GGB9699_SGB15216	-0.000753421	0.00070028	0.284421	0.915694	-327.052	1400.86	0.815855	0.986844	0.00828401	-0.222551	0.139594	0.824	0.997476
SGB.t__SGB15383	2.332e-05	3.34823e-05	0.487648	0.921792	10490.9	29288.6	0.72092	0.991226	0.00822483	-0.054502	0.201897	0.688	1
Species.s__GGB9766_SGB15383	2.332e-05	3.34823e-05	0.487648	0.924335	10490.9	29288.6	0.72092	0.986844	0.00822483	-0.0484316	0.178456	0.742	0.997476
Genus.g__GGB9766	2.332e-05	3.34823e-05	0.487648	0.841733	10490.9	29288.6	0.72092	0.985693	0.00822483	-0.04443	0.187067	0.714	1
Genus.g__Turicibacter	-4.40236e-05	7.57888e-05	0.56256	0.851235	-5545.64	12935.9	0.669017	0.985693	0.00820774	-0.0836084	0.071135	0.878	1
Family.f__Turicibacteraceae	-4.40236e-05	7.57888e-05	0.56256	0.862348	-5545.64	12935.9	0.669017	0.97907	0.00820774	-0.0853453	0.0729621	0.852	0.998
SGB.t__SGB5082	0.000328442	0.000774735	0.672468	0.928701	734.941	1264.53	0.562354	0.991226	0.00811516	-0.0797022	0.118098	0.874	1
Species.s__Lachnospira_eligens	0.000328442	0.000774735	0.672468	0.924335	734.941	1264.53	0.562354	0.986844	0.00811516	-0.0907839	0.128006	0.798	0.997476
Species.s__Clostridium_fessum	-0.000348343	0.000340603	0.308766	0.915694	-691.924	2880.13	0.810612	0.986844	0.0081031	-0.0901431	0.0823435	0.878	0.997476
SGB.t__SGB4705	-0.000348343	0.000340603	0.308766	0.916131	-691.924	2880.13	0.810612	0.991226	0.0081031	-0.0975309	0.0904985	0.972	1
Family.f__Coriobacteriaceae	0.00085448	0.00314326	0.78627	0.948904	281.545	310.965	0.36733	0.913458	0.0080879	-0.0666538	0.227542	0.738	0.998
Species.s__Holdemania_massiliensis	-4.05457e-05	3.00472e-05	0.180083	0.872554	-5900.84	32651.9	0.856936	0.986844	0.00804349	-0.0493814	0.0852074	0.732	0.997476
SGB.t__SGB4044	-4.05457e-05	3.00472e-05	0.180083	0.878879	-5900.84	32651.9	0.856936	0.991226	0.00804349	-0.0553955	0.0737708	0.77	1
Genus.g__Sutterella	-0.00131624	0.000701632	0.0634104	0.721693	-180.513	1398.42	0.897538	0.986285	0.00798783	-0.10935	0.153737	0.836	1
Species.s__Bacteroides_caccae	-0.00180767	0.00145219	0.215955	0.876143	-131.073	675.583	0.846539	0.986844	0.00796561	-0.0343386	0.0761241	0.616	0.997476
SGB.t__SGB1877	-0.00180767	0.00145219	0.215955	0.88745	-131.073	675.583	0.846539	0.991226	0.00796561	-0.0395337	0.0826938	0.614	1
Family.f__FGB3057	3.2575e-05	0.000262661	0.901535	0.984094	7178.66	3669.53	0.053087	0.693183	0.00786165	-0.274176	0.149841	0.872	0.998
Order.o__OFGB3057	3.2575e-05	0.000262661	0.901535	0.991397	7178.66	3669.53	0.053087	0.68667	0.00786165	-0.275984	0.157201	0.892	0.995238
Genus.g__GGB9719	3.2575e-05	0.000262661	0.901535	0.980617	7178.66	3669.53	0.053087	0.767549	0.00786165	-0.241438	0.156421	0.888	1
Class.c__CFGB3057	3.2575e-05	0.000262661	0.901535	0.974079	7178.66	3669.53	0.053087	0.639852	0.00786165	-0.289744	0.129919	0.874	0.9881
Species.s__GGB9237_SGB14179	9.74395e-05	6.66784e-05	0.146882	0.869176	2373.62	14714.3	0.872156	0.986844	0.00777558	-0.0431424	0.125826	0.834	0.997476
SGB.t__SGB14179	9.74395e-05	6.66784e-05	0.146882	0.856347	2373.62	14714.3	0.872156	0.991226	0.00777558	-0.0456903	0.124472	0.774	1
Genus.g__GGB9237	9.74395e-05	6.66784e-05	0.146882	0.731284	2373.62	14714.3	0.872156	0.986285	0.00777558	-0.0424151	0.137848	0.804	1
Order.o__Enterobacterales	-0.000430692	0.000938026	0.647068	0.916627	-529.73	1044.8	0.613208	0.969178	0.00767021	-0.0360915	0.115796	0.6	0.995238
Genus.g__GGB4567	0.000773041	0.0039874	0.846648	0.963159	293.834	244.411	0.231986	0.824914	0.00763643	-0.191361	0.0852113	0.824	1
Family.f__Rikenellaceae	-0.000902809	0.00396545	0.820343	0.948904	-250.843	246.236	0.310683	0.845185	0.00761348	-0.103413	0.144906	0.902	0.998
Class.c__CFGB1776	-0.000922272	0.00123541	0.457	0.851681	-241.667	793.92	0.761428	0.94922	0.00749312	-0.0364095	0.0767428	0.604	0.9881
Family.f__FGB1776	-0.000922272	0.00123541	0.457	0.825506	-241.667	793.92	0.761428	0.97907	0.00749312	-0.0364178	0.0778853	0.638	0.998
Order.o__OFGB1776	-0.000922272	0.00123541	0.457	0.849633	-241.667	793.92	0.761428	0.969178	0.00749312	-0.0435236	0.082711	0.666	0.995238
SGB.t__SGB6340	-0.000241728	0.000671842	0.719713	0.938243	-912.445	1457.82	0.532741	0.991226	0.00741514	-0.00775844	0.203388	0.23	1
Species.s__GGB4585_SGB6340	-0.000241728	0.000671842	0.719713	0.931525	-912.445	1457.82	0.532741	0.986844	0.00741514	-0.00499282	0.210579	0.222	0.997476
Genus.g__GGB4585	-0.000241728	0.000671842	0.719713	0.923472	-912.445	1457.82	0.532741	0.973175	0.00741514	-0.00457125	0.198453	0.222	1
SGB.t__SGB13982	-6.80417e-06	1.34393e-05	0.613705	0.928701	-32402	72945	0.657814	0.991226	0.00741196	-0.0616934	0.103415	0.74	1
Species.s__GGB9063_SGB13982	-6.80417e-06	1.34393e-05	0.613705	0.924335	-32402	72945	0.657814	0.986844	0.00741196	-0.0505561	0.0773266	0.692	0.997476
Genus.g__GGB9063	-6.80417e-06	1.34393e-05	0.613705	0.883627	-32402	72945	0.657814	0.985693	0.00741196	-0.0445809	0.0863245	0.692	1
SGB.t__SGB15124	-2.3612e-05	3.88298e-05	0.544428	0.928701	-9268.77	25254.4	0.714346	0.991226	0.00735768	-0.0640369	0.12083	0.828	1
Genus.g__Longicatena	-0.000236005	0.000292818	0.42206	0.833521	-926.298	3349.84	0.782692	0.986285	0.00734951	-0.0453004	0.0397829	0.666	1
SGB.t__SGB4041	-0.000236005	0.000292818	0.42206	0.921792	-926.298	3349.84	0.782692	0.991226	0.00734951	-0.0547865	0.0399723	0.732	1
Species.s__Longicatena_caecimuris	-0.000236005	0.000292818	0.42206	0.924335	-926.298	3349.84	0.782692	0.986844	0.00734951	-0.0343342	0.0501787	0.7	0.997476
Genus.g__Lachnotalea	-2.4307e-06	8.23744e-06	0.76851	0.934176	-88538.8	118807	0.457797	0.967394	0.00723521	-0.0695314	0.0978573	0.632	1
SGB.t__SGB5200	-2.4307e-06	8.23744e-06	0.76851	0.938243	-88538.8	118807	0.457797	0.991226	0.00723521	-0.0612429	0.0764032	0.652	1
Species.s__Lachnotalea_sp_AF33_28	-2.4307e-06	8.23744e-06	0.76851	0.933533	-88538.8	118807	0.457797	0.986844	0.00723521	-0.0661088	0.0752409	0.682	0.997476
Genus.g__GGB9635	-0.000785122	0.00138281	0.571391	0.853644	-273.123	709.105	0.700893	0.985693	0.00720911	-0.0655544	0.1087	0.788	1
Family.f__Propionibacteriaceae	8.65973e-05	4.39974e-05	0.0516523	0.671195	2465.12	22301.2	0.912194	0.97907	0.00717677	-0.0338586	0.194607	0.642	0.998
Order.o__Propionibacteriales	8.65973e-05	4.39974e-05	0.0516523	0.533491	2465.12	22301.2	0.912194	0.969178	0.00717677	-0.037852	0.257699	0.68	0.995238
Species.s__Bacteroides_eggerthii	-0.000281673	0.000800788	0.725728	0.931525	-749.517	1223.17	0.541357	0.986844	0.00709761	-0.0275394	0.09129	0.502	0.997476
SGB.t__SGB1829	-0.000281673	0.000800788	0.725728	0.938243	-749.517	1223.17	0.541357	0.991226	0.00709761	-0.0260616	0.0908165	0.516	1
Genus.g__Acidaminococcus	0.000465786	0.000994049	0.640336	0.897195	451.417	986.142	0.64807	0.985693	0.00706887	-0.048114	0.130377	0.704	1
Species.s__GGB3619_SGB4894	-3.09873e-05	6.8411e-05	0.651505	0.924335	-6775.46	14328.2	0.637284	0.986844	0.00705843	-0.0496146	0.106673	0.674	0.997476
Genus.g__GGB3619	-3.09873e-05	6.8411e-05	0.651505	0.897195	-6775.46	14328.2	0.637284	0.985693	0.00705843	-0.051294	0.109728	0.628	1
SGB.t__SGB4894	-3.09873e-05	6.8411e-05	0.651505	0.928701	-6775.46	14328.2	0.637284	0.991226	0.00705843	-0.0530982	0.0999489	0.696	1
SGB.t__SGB4121	-9.07844e-05	6.06083e-05	0.137135	0.846975	-2285.63	16188.5	0.887992	0.991226	0.00697595	-0.123464	0.10451	0.9	1
Species.s__GGB3109_SGB4121	-9.07844e-05	6.06083e-05	0.137135	0.859834	-2285.63	16188.5	0.887992	0.986844	0.00697595	-0.117703	0.0986015	0.888	0.997476
Species.s__TM7_phylum_sp_oral_taxon_352	-2.77022e-06	7.84054e-06	0.72455	0.931525	-72629.3	124950	0.562307	0.986844	0.00676413	-0.0925697	0.0901499	0.728	0.997476
SGB.t__SGB19860_group	-2.77022e-06	7.84054e-06	0.72455	0.938243	-72629.3	124950	0.562307	0.991226	0.00676413	-0.0646494	0.0958017	0.806	1
SGB.t__SGB1858	1.74176e-05	5.12715e-05	0.734745	0.938243	11282.1	19106.6	0.556135	0.991226	0.0066064	-0.0283263	0.169879	0.662	1
Species.s__Bacteroides_nordii	1.74176e-05	5.12715e-05	0.734745	0.931525	11282.1	19106.6	0.556135	0.986844	0.0066064	-0.027407	0.184485	0.698	0.997476
Genus.g__GGB9608	-1.40097e-05	9.46226e-05	0.882578	0.970022	-13667.2	10284	0.186737	0.767549	0.00643716	-0.238811	0.142681	0.964	1
SGB.t__SGB7298_group	1.03209e-05	1.9273e-05	0.593418	0.928701	18526.7	50881	0.716502	0.991226	0.00642839	-0.0593999	0.412348	0.538	1
Species.s__Gemella_sanguinis	1.03209e-05	1.9273e-05	0.593418	0.924335	18526.7	50881	0.716502	0.986844	0.00642839	-0.0421535	0.368097	0.538	0.997476
SGB.t__SGB15203	-0.000182346	0.000255204	0.476482	0.921792	-1047.46	3843.6	0.785757	0.991226	0.00642127	-0.050831	0.0636523	0.642	1
Species.s__GGB33512_SGB15203	-0.000182346	0.000255204	0.476482	0.924335	-1047.46	3843.6	0.785757	0.986844	0.00642127	-0.0380854	0.0664239	0.606	0.997476
SGB.t__SGB4938	0.000436366	0.0010424	0.676343	0.930913	437.204	940.373	0.642947	0.991226	0.00641388	-0.168931	0.1746	0.562	1
Species.s__Roseburia_sp_AF02_12	0.000436366	0.0010424	0.676343	0.924335	437.204	940.373	0.642947	0.986844	0.00641388	-0.194718	0.222617	0.514	0.997476
Genus.g__Mitsuokella	5.38257e-05	9.13905e-05	0.557139	0.851235	3541.29	10731.3	0.742061	0.986285	0.00640822	-0.0593145	0.10709	0.838	1
Species.s__Mitsuokella_jalaludinii	5.38257e-05	9.13905e-05	0.557139	0.924335	3541.29	10731.3	0.742061	0.986844	0.00640822	-0.0432343	0.117798	0.902	0.997476
SGB.t__SGB5904	5.38257e-05	9.13905e-05	0.557139	0.928701	3541.29	10731.3	0.742061	0.991226	0.00640822	-0.0548745	0.110221	0.884	1
Genus.g__Alistipes	-0.000826593	0.00396547	0.83528	0.959208	-225.85	246.465	0.36158	0.92577	0.00627621	-0.119064	0.101075	0.93	1
Species.s__Acidaminococcus_intestini	0.000437183	0.000930796	0.639543	0.924335	424.566	1053.39	0.687734	0.986844	0.00624014	-0.0476759	0.0964025	0.77	0.997476
SGB.t__SGB5736	0.000437183	0.000930796	0.639543	0.928701	424.566	1053.39	0.687734	0.991226	0.00624014	-0.04924	0.118459	0.784	1
SGB.t__SGB15295	0.000301269	0.000338454	0.37541	0.921792	613.921	2898.6	0.832674	0.991226	0.00621803	-0.0436813	0.145667	0.754	1
Species.s__Gemmiger_SGB15295	0.000301269	0.000338454	0.37541	0.924335	613.921	2898.6	0.832674	0.986844	0.00621803	-0.0440924	0.161409	0.744	0.997476
Class.c__Coriobacteriia	0.00199071	0.00367324	0.58899	0.883485	92.7524	266.981	0.728978	0.94922	0.00620754	-0.0483411	0.175849	0.64	0.9881
SGB.t__SGB5197	-5.06636e-06	6.24637e-06	0.419132	0.921792	-36302.2	157052	0.817649	0.991226	0.00618322	-0.0633008	0.0821217	0.908	1
Genus.g__GGB3828	-5.06636e-06	6.24637e-06	0.419132	0.833521	-36302.2	157052	0.817649	0.986285	0.00618322	-0.0665773	0.081225	0.91	1
Species.s__GGB3828_SGB5197	-5.06636e-06	6.24637e-06	0.419132	0.924335	-36302.2	157052	0.817649	0.986844	0.00618322	-0.0747611	0.0694333	0.916	0.997476
Genus.g__Fournierella	-1.40419e-06	8.98417e-06	0.876097	0.968058	-130216	108478	0.232688	0.824914	0.00614721	-0.0642349	0.11394	0.782	1
Species.s__Fournierella_massiliensis	-1.40419e-06	8.98417e-06	0.876097	0.973666	-130216	108478	0.232688	0.911332	0.00614721	-0.0580834	0.139354	0.75	0.997476
Class.c__CFGB2875	0.000269887	0.000217917	0.218272	0.832801	677.017	4502.38	0.880762	0.96381	0.00614281	-0.0910383	0.215076	0.88	0.9881
Order.o__OFGB2875	0.000269887	0.000217917	0.218272	0.822438	677.017	4502.38	0.880762	0.969178	0.00614281	-0.0849964	0.169067	0.804	0.995238
Genus.g__GGB9176	0.000269887	0.000217917	0.218272	0.737062	677.017	4502.38	0.880762	0.986285	0.00614281	-0.0832595	0.201081	0.792	1
SGB.t__SGB14114	0.000269887	0.000217917	0.218272	0.88745	677.017	4502.38	0.880762	0.991226	0.00614281	-0.0798482	0.194035	0.894	1
Family.f__FGB2875	0.000269887	0.000217917	0.218272	0.769016	677.017	4502.38	0.880762	0.97907	0.00614281	-0.0777457	0.212609	0.856	0.998
Species.s__GGB9176_SGB14114	0.000269887	0.000217917	0.218272	0.876143	677.017	4502.38	0.880762	0.986844	0.00614281	-0.0788812	0.209962	0.884	0.997476
Class.c__CFGB2982	0.000881641	0.00074569	0.239726	0.832801	204.429	1315.74	0.876827	0.96381	0.00605926	-0.156616	0.131615	0.976	0.992132
SGB.t__SGB14306	0.000881641	0.00074569	0.239726	0.916131	204.429	1315.74	0.876827	0.991226	0.00605926	-0.196687	0.153808	0.994	1
Species.s__GGB9342_SGB14306	0.000881641	0.00074569	0.239726	0.900829	204.429	1315.74	0.876827	0.986844	0.00605926	-0.167054	0.148523	0.986	0.997476
Order.o__OFGB2982	0.000881641	0.00074569	0.239726	0.822438	204.429	1315.74	0.876827	0.969178	0.00605926	-0.15616	0.159176	0.99	0.996
Genus.g__GGB9342	0.000881641	0.00074569	0.239726	0.767437	204.429	1315.74	0.876827	0.986285	0.00605926	-0.151753	0.180005	0.988	1
Family.f__FGB2982	0.000881641	0.00074569	0.239726	0.769016	204.429	1315.74	0.876827	0.97907	0.00605926	-0.197407	0.14627	0.944	0.998
SGB.t__SGB72786	-1.36878e-06	8.98537e-06	0.879213	0.970566	-130619	108459	0.231173	0.955199	0.00601073	-0.0512955	0.118793	0.822	1
SGB.t__SGB4614	-2.91421e-06	1.95852e-05	0.881997	0.970566	-61023.3	49746.6	0.222685	0.955199	0.00597864	-0.121101	0.129533	0.806	1
SGB.t__SGB15209	1.051e-05	1.57964e-05	0.507275	0.921792	16784.4	62097.1	0.787466	0.991226	0.00593056	-0.0428572	0.107674	0.812	1
Species.s__GGB9695_SGB15209	1.051e-05	1.57964e-05	0.507275	0.924335	16784.4	62097.1	0.787466	0.986844	0.00593056	-0.0512162	0.132548	0.818	0.997476
Genus.g__GGB3321	-9.40185e-05	0.000112511	0.405236	0.833521	-1864.8	8719.51	0.831067	0.986285	0.00589429	-0.0430686	0.100882	0.814	1
Family.f__Tannerellaceae	-0.00149289	0.00102153	0.146858	0.732119	-115.463	960.501	0.904545	0.97907	0.00579504	-0.0874962	0.145507	0.894	0.998
Class.c__CFGB1227	-0.000514366	0.000841213	0.542206	0.881102	-334.753	1166.01	0.774608	0.94922	0.00578872	-0.196986	0.124053	0.676	0.9881
Family.f__FGB1227	-0.000514366	0.000841213	0.542206	0.848908	-334.753	1166.01	0.774608	0.97907	0.00578872	-0.164194	0.149097	0.69	0.998
Order.o__OFGB1227	-0.000514366	0.000841213	0.542206	0.883595	-334.753	1166.01	0.774608	0.969178	0.00578872	-0.186656	0.131706	0.656	0.995238
Genus.g__Hydrogenoanaerobacterium	-6.14667e-05	6.51883e-05	0.347871	0.815966	-2800.23	15050.1	0.852756	0.986285	0.00578655	-0.0802634	0.14773	0.852	1
Species.s__Ruminococcus_sp_AF41_9	-9.62993e-05	0.000158477	0.544717	0.924335	-1782.59	6189.3	0.773905	0.986844	0.00577113	-0.0857453	0.0747574	0.952	0.997476
SGB.t__SGB25497	-9.62993e-05	0.000158477	0.544717	0.928701	-1782.59	6189.3	0.773905	0.991226	0.00577113	-0.0803879	0.086618	0.998	1
Species.s__Actinomyces_sp_oral_taxon_448	2.38735e-06	5.64533e-06	0.673233	0.924335	71837.1	173675	0.679989	0.986844	0.00576569	-0.0791297	0.0734539	0.994	0.997476
SGB.t__SGB15872	2.38735e-06	5.64533e-06	0.673233	0.928701	71837.1	173675	0.679989	0.991226	0.00576569	-0.10269	0.114569	0.988	1
Phylum.p__Tenericutes	-0.000144735	0.00054066	0.78945	0.855237	-1180.01	1811.26	0.516155	0.671002	0.00574176	-0.0632882	0.0907048	0.612	0.886167
Class.c__CFGB1347	-3.09939e-05	6.68804e-05	0.644012	0.906801	-5488.26	14662	0.708921	0.94922	0.00571869	-0.195371	0.0836797	0.922	0.9881
Order.o__OFGB1347	-3.09939e-05	6.68804e-05	0.644012	0.916627	-5488.26	14662	0.708921	0.969178	0.00571869	-0.238625	0.0747629	0.878	0.995238
Family.f__FGB1347	-3.09939e-05	6.68804e-05	0.644012	0.905937	-5488.26	14662	0.708921	0.97907	0.00571869	-0.208069	0.0810177	0.948	0.998
Family.f__Eubacteriales_unclassified	-0.000425039	0.00330547	0.897928	0.984094	-398.06	294.304	0.179105	0.735157	0.00568806	-0.190764	0.110126	0.982	0.998
Species.s__Solobacterium_SGB6829	1.47783e-06	4.5715e-06	0.747127	0.931525	114044	214357	0.59583	0.986844	0.00566608	-0.0146739	0.247742	0.58	0.997476
SGB.t__SGB6829	1.47783e-06	4.5715e-06	0.747127	0.938243	114044	214357	0.59583	0.991226	0.00566608	-0.0160741	0.207517	0.576	1
SGB.t__SGB3958	-2.84443e-05	6.11505e-05	0.642777	0.928701	-5867.56	16036.3	0.715181	0.991226	0.00561098	-0.187895	0.0852125	0.952	1
SGB.t__SGB4882	-0.000218733	0.000140179	0.121651	0.846975	-744.834	6999.59	0.915459	0.991226	0.00547721	-0.0519696	0.145675	0.852	1
Class.c__CFGB72924	-0.000218733	0.000140179	0.121651	0.748154	-744.834	6999.59	0.915459	0.96381	0.00547721	-0.0591725	0.15555	0.812	0.9881
Species.s__GGB3612_SGB4882	-0.000218733	0.000140179	0.121651	0.831283	-744.834	6999.59	0.915459	0.986844	0.00547721	-0.058776	0.126783	0.796	0.997476
Order.o__OFGB72924	-0.000218733	0.000140179	0.121651	0.698172	-744.834	6999.59	0.915459	0.969178	0.00547721	-0.052552	0.125916	0.81	0.995238
Genus.g__GGB3612	-0.000218733	0.000140179	0.121651	0.731284	-744.834	6999.59	0.915459	0.986285	0.00547721	-0.0569425	0.138115	0.862	1
Family.f__FGB72924	-0.000218733	0.000140179	0.121651	0.732119	-744.834	6999.59	0.915459	0.97907	0.00547721	-0.0571195	0.135098	0.786	0.998
Species.s__GGB9708_SGB15233	7.44443e-05	0.000363666	0.838195	0.954519	2162.81	2689.95	0.423195	0.986844	0.00541297	-0.187219	0.174166	0.88	0.997476
SGB.t__SGB15233	7.44443e-05	0.000363666	0.838195	0.955768	2162.81	2689.95	0.423195	0.991226	0.00541297	-0.191785	0.144931	0.864	1
Species.s__GGB35068_SGB47850	-1.9072e-05	1.86815e-05	0.309625	0.915694	-8422.21	52518.7	0.872901	0.986844	0.00540019	-0.0554024	0.0715455	0.868	0.997476
SGB.t__SGB47850	-1.9072e-05	1.86815e-05	0.309625	0.916131	-8422.21	52518.7	0.872901	0.991226	0.00540019	-0.0637421	0.0841548	0.902	1
Genus.g__GGB35068	-1.9072e-05	1.86815e-05	0.309625	0.815966	-8422.21	52518.7	0.872901	0.986285	0.00540019	-0.0575422	0.108655	0.876	1
Species.s__Bittarella_massiliensis	4.13959e-06	1.71343e-05	0.80956	0.944923	38431.4	57145.2	0.502728	0.986844	0.00534847	-0.107621	0.146656	0.994	0.997476
Genus.g__Bittarella	4.13959e-06	1.71343e-05	0.80956	0.941113	38431.4	57145.2	0.502728	0.967394	0.00534847	-0.115571	0.139047	0.994	1
Genus.g__Gemmiger	-0.000468664	0.00293602	0.87348	0.968058	-339.106	332.568	0.310235	0.92577	0.00534297	-0.144109	0.0933537	0.94	1
Genus.g__GGB3653	0.00123921	0.00172006	0.472838	0.841733	128.195	570.338	0.822594	0.986285	0.00534074	-0.179239	0.0659334	0.732	1
Species.s__GGB3653_SGB4964	0.00123921	0.00172006	0.472838	0.924335	128.195	570.338	0.822594	0.986844	0.00534074	-0.177528	0.0644991	0.736	0.997476
SGB.t__SGB4964	0.00123921	0.00172006	0.472838	0.921792	128.195	570.338	0.822594	0.991226	0.00534074	-0.180063	0.0720621	0.774	1
Species.s__Oscillospiraceae_unclassified_SGB15256	0.000484233	0.000296474	0.105371	0.831283	327.442	3309.58	0.921376	0.986844	0.00533058	-0.124133	0.206915	0.91	0.997476
SGB.t__SGB15256	0.000484233	0.000296474	0.105371	0.846975	327.442	3309.58	0.921376	0.991226	0.00533058	-0.146958	0.208113	0.95	1
Species.s__Blautia_caecimuris	0.00159704	0.00224676	0.478757	0.924335	98.8348	436.634	0.821365	0.986844	0.00530655	-0.0429261	0.0508776	0.926	0.997476
SGB.t__SGB4862	0.00159704	0.00224676	0.478757	0.921792	98.8348	436.634	0.821365	0.991226	0.00530655	-0.0446648	0.0512729	0.966	1
Species.s__bacterium_210917_DFI_7_65	-1.59533e-05	8.85847e-05	0.857425	0.961254	-9880.32	11034.9	0.372639	0.986844	0.00529916	-0.141365	0.0887613	0.918	0.997476
SGB.t__SGB14999	-1.59533e-05	8.85847e-05	0.857425	0.963013	-9880.32	11034.9	0.372639	0.991226	0.00529916	-0.145051	0.0900905	0.986	1
Genus.g__GGB3593	2.4262e-05	2.62548e-05	0.357534	0.815966	6215.86	37369.3	0.868212	0.986285	0.00507007	-0.17132	0.10422	0.846	1
SGB.t__SGB4817	2.4262e-05	2.62548e-05	0.357534	0.921792	6215.86	37369.3	0.868212	0.991226	0.00507007	-0.178954	0.113822	0.83	1
Species.s__GGB3593_SGB4817	2.4262e-05	2.62548e-05	0.357534	0.924335	6215.86	37369.3	0.868212	0.986844	0.00507007	-0.200122	0.110443	0.838	0.997476
Species.s__GGB9361_SGB14336	-3.59991e-05	0.000190074	0.850146	0.955837	-4099.42	5146.94	0.427552	0.986844	0.00496134	-0.0568353	0.147865	0.634	0.997476
Genus.g__GGB9361	-3.59991e-05	0.000190074	0.850146	0.964189	-4099.42	5146.94	0.427552	0.963936	0.00496134	-0.0667799	0.134189	0.612	1
SGB.t__SGB14336	-3.59991e-05	0.000190074	0.850146	0.957875	-4099.42	5146.94	0.427552	0.991226	0.00496134	-0.0484996	0.157573	0.532	1
Family.f__Oxalobacteraceae	2.58663e-05	2.31122e-05	0.265599	0.769016	5643.06	42452.5	0.894506	0.97907	0.00490722	-0.131511	0.167447	0.954	0.998
Species.s__Blautia_hansenii	-0.00060409	0.00058408	0.303369	0.915694	-240.487	1679.83	0.886437	0.986844	0.00488403	-0.0346289	0.0593576	0.778	0.997476
Species.s__GGB2998_SGB3988	-8.61386e-05	5.44369e-05	0.116548	0.831283	-1607.03	18024.8	0.929127	0.98752	0.00465381	-0.0548052	0.117357	0.808	0.997476
SGB.t__SGB3988	-8.61386e-05	5.44369e-05	0.116548	0.846975	-1607.03	18024.8	0.929127	0.991226	0.00465381	-0.0635401	0.11076	0.874	1
Species.s__Saccharomyces_cerevisiae	6.62833e-06	8.07845e-06	0.413776	0.924335	20875.4	121448	0.863857	0.986844	0.00465183	-0.180032	0.112828	0.788	0.997476
SGB.t__EUK4932	6.62833e-06	8.07845e-06	0.413776	0.921792	20875.4	121448	0.863857	0.991226	0.00465183	-0.161387	0.121209	0.858	1
Order.o__Saccharomycetales	6.51764e-06	8.07988e-06	0.421674	0.829899	20701.7	121427	0.864955	0.969178	0.00453611	-0.182853	0.0954691	0.812	0.995238
Family.f__Saccharomycetaceae	6.51764e-06	8.07988e-06	0.421674	0.812085	20701.7	121427	0.864955	0.97907	0.00453611	-0.190734	0.0999568	0.756	0.998
Genus.g__Saccharomyces	6.51764e-06	8.07988e-06	0.421674	0.833521	20701.7	121427	0.864955	0.986285	0.00453611	-0.175697	0.0971297	0.798	1
Phylum.p__Ascomycota	6.51764e-06	8.07988e-06	0.421674	0.613214	20701.7	121427	0.864955	0.864955	0.00453611	-0.147668	0.101027	0.812	0.886167
Class.c__Saccharomycetes	6.51764e-06	8.07988e-06	0.421674	0.832801	20701.7	121427	0.864955	0.96381	0.00453611	-0.186863	0.0929541	0.762	0.9881
Class.c__CFGB2930	9.7212e-06	2.68364e-05	0.717894	0.922912	13781	36539.4	0.70682	0.94922	0.00450388	-0.0206108	0.0913855	0.562	0.9881
Family.f__FGB2930	9.7212e-06	2.68364e-05	0.717894	0.942997	13781	36539.4	0.70682	0.97907	0.00450388	-0.0237269	0.120079	0.644	0.998
Order.o__OFGB2930	9.7212e-06	2.68364e-05	0.717894	0.938767	13781	36539.4	0.70682	0.969178	0.00450388	-0.0258578	0.109412	0.568	0.995238
Genus.g__GGB9253	9.7212e-06	2.68364e-05	0.717894	0.923472	13781	36539.4	0.70682	0.985693	0.00450388	-0.0276545	0.092365	0.618	1
Species.s__Blautia_SGB4815	0.000131025	0.000438142	0.76549	0.933533	1018.69	2237.37	0.649826	0.986844	0.00448729	-0.146281	0.115595	0.9	0.997476
SGB.t__SGB4815	0.000131025	0.000438142	0.76549	0.938243	1018.69	2237.37	0.649826	0.991226	0.00448729	-0.126661	0.126276	0.872	1
Family.f__Lachnospiraceae	-0.0148399	0.0235357	0.529705	0.839222	-8.8819	41.6831	0.831676	0.97907	0.00443122	-0.100622	0.0943646	0.922	0.998
SGB.t__SGB14837	-5.29413e-06	1.79335e-05	0.768412	0.938243	-24641.1	54663.2	0.653077	0.991226	0.00438572	-0.0493323	0.114423	0.708	1
Species.s__Phocea_massiliensis	-5.29413e-06	1.79335e-05	0.768412	0.933533	-24641.1	54663.2	0.653077	0.986844	0.00438572	-0.0475458	0.0995432	0.732	0.997476
Genus.g__Phocea	-5.29413e-06	1.79335e-05	0.768412	0.934176	-24641.1	54663.2	0.653077	0.985693	0.00438572	-0.0528543	0.0869956	0.712	1
Species.s__GGB3649_SGB4958	8.35154e-05	0.000162243	0.607796	0.924335	1534.52	6046.17	0.800145	0.986844	0.0043085	-0.0432144	0.18109	0.746	0.997476
SGB.t__SGB4958	8.35154e-05	0.000162243	0.607796	0.928701	1534.52	6046.17	0.800145	0.991226	0.0043085	-0.0653346	0.144429	0.764	1
Genus.g__GGB3649	8.35154e-05	0.000162243	0.607796	0.880712	1534.52	6046.17	0.800145	0.986285	0.0043085	-0.0527651	0.158705	0.804	1
SGB.t__SGB7256	1.30216e-06	3.75156e-06	0.729205	0.938243	98282.7	261382	0.707667	0.991226	0.00430257	-0.0532141	0.157624	0.606	1
Species.s__Diplocloster_agilis	1.30216e-06	3.75156e-06	0.729205	0.931525	98282.7	261382	0.707667	0.986844	0.00430257	-0.0523702	0.143722	0.618	0.997476
Species.s__Roseburia_intestinalis	-0.000843669	0.00118926	0.479628	0.924335	-149.252	824.967	0.85678	0.986844	0.0042333	-0.0555788	0.105021	0.742	0.997476
SGB.t__SGB4951	-0.000843669	0.00118926	0.479628	0.921792	-149.252	824.967	0.85678	0.991226	0.0042333	-0.0612835	0.089714	0.772	1
Species.s__Anaerotignum_sp_MSJ_24	-1.36044e-05	2.21962e-05	0.541246	0.924335	-9216.68	44198.9	0.835221	0.986844	0.0042154	-0.0625205	0.0813138	0.908	0.997476
SGB.t__SGB5180	-1.36044e-05	2.21962e-05	0.541246	0.928701	-9216.68	44198.9	0.835221	0.991226	0.0042154	-0.0502127	0.092567	0.974	1
SGB.t__SGB5089	-0.000863538	0.00056124	0.126875	0.846975	-144.254	1748.31	0.934398	0.991226	0.00418788	-0.0712253	0.0964148	0.852	1
Species.s__Lactococcus_lactis	-0.000151435	0.000253751	0.551922	0.924335	-807.806	3866.18	0.834899	0.986844	0.00411264	-0.0499385	0.0551547	0.682	0.997476
SGB.t__SGB7985	-0.000151435	0.000253751	0.551922	0.928701	-807.806	3866.18	0.834899	0.991226	0.00411264	-0.0328182	0.0478182	0.65	1
SGB.t__SGB9260	-0.000228862	0.00031582	0.470258	0.921792	-533.421	3106.56	0.863998	0.991226	0.00410421	-0.0496633	0.101509	0.688	1
Species.s__Parasutterella_SGB9260	-0.000228862	0.00031582	0.470258	0.924335	-533.421	3106.56	0.863998	0.986844	0.00410421	-0.0515867	0.0882318	0.752	0.997476
SGB.t__SGB15041	-8.0904e-06	8.83409e-05	0.927203	0.977187	-14969.7	11011.1	0.176897	0.929159	0.00407162	-0.240007	0.138648	0.924	1
Species.s__GGB9608_SGB15041	-8.0904e-06	8.83409e-05	0.927203	0.982849	-14969.7	11011.1	0.176897	0.889868	0.00407162	-0.233425	0.136445	0.862	0.997476
Species.s__Eubacteriaceae_bacterium	-0.000197109	0.000305186	0.519763	0.924335	-603.442	3214.72	0.851464	0.986844	0.00399878	-0.0635038	0.0599027	0.978	0.997476
SGB.t__SGB4436	-3.98305e-06	1.61264e-05	0.805394	0.950162	-28572.4	60783.5	0.639282	0.991226	0.00382603	-0.0369947	0.142644	0.668	1
Species.s__GGB3352_SGB4436	-3.98305e-06	1.61264e-05	0.805394	0.944923	-28572.4	60783.5	0.639282	0.986844	0.00382603	-0.0368348	0.141817	0.662	0.997476
Genus.g__Eubacteriales_unclassified	-0.000147647	0.00107962	0.891481	0.972524	-766.787	905.803	0.399184	0.941108	0.00380615	-0.172131	0.145839	0.914	1
Genus.g__GGB4571	0.000241634	0.00135704	0.859016	0.968058	464.549	721.659	0.521158	0.973175	0.00377377	-0.0358135	0.180831	0.38	1
Species.s__Neobittarella_massiliensis	-2.67371e-06	7.5877e-06	0.725257	0.931525	-41703.6	129257	0.747609	0.986844	0.00374864	-0.052073	0.0924954	0.902	0.997476
Genus.g__Neobittarella	-2.67371e-06	7.5877e-06	0.725257	0.927133	-41703.6	129257	0.747609	0.986285	0.00374864	-0.0660372	0.0708577	0.942	1
SGB.t__SGB7264	-2.67371e-06	7.5877e-06	0.725257	0.938243	-41703.6	129257	0.747609	0.991226	0.00374864	-0.0585784	0.0700534	0.928	1
Class.c__Erysipelotrichia	0.00203085	0.0050344	0.687471	0.908912	53.8447	194.838	0.782818	0.94922	0.00367627	-0.0732195	0.0796455	0.934	0.9881
Order.o__Erysipelotrichales	0.00203085	0.0050344	0.687471	0.916627	53.8447	194.838	0.782818	0.969178	0.00367627	-0.0808936	0.0827088	0.916	0.995238
SGB.t__SGB7263	2.47904e-06	1.72134e-05	0.885759	0.970566	43553.9	56846.4	0.445296	0.991226	0.00362992	-0.14689	0.135948	0.998	1
Species.s__Hungatella_hathewayi	-4.62432e-06	4.47738e-05	0.917935	0.982849	-23017.3	21800.3	0.293471	0.95882	0.00357839	-0.0470263	0.125323	0.784	0.997476
Genus.g__Hungatella	-4.62432e-06	4.47738e-05	0.917935	0.984407	-23017.3	21800.3	0.293471	0.919039	0.00357839	-0.0514564	0.153002	0.72	1
Genus.g__Parabacteroides	-0.00149481	0.00102221	0.146608	0.731284	-69.7609	959.909	0.942203	0.986285	0.00350577	-0.0965953	0.146669	0.864	1
SGB.t__SGB4925	-0.000622659	0.00315073	0.843718	0.956938	-166.624	311.011	0.593264	0.991226	0.00348799	-0.0945452	0.113351	0.818	1
Species.s__Roseburia_faecis	-0.000622659	0.00315073	0.843718	0.955161	-166.624	311.011	0.593264	0.986844	0.00348799	-0.116144	0.108961	0.94	0.997476
Species.s__Blautia_producta	-8.64654e-05	9.83987e-05	0.381538	0.924335	-1172.73	9971.53	0.906603	0.986844	0.003409	-0.0434123	0.0936288	0.768	0.997476
SGB.t__SGB4824	-5.766e-05	0.000211346	0.78552	0.945255	-1732.23	4639.79	0.709647	0.991226	0.00335788	-0.0524921	0.0682056	0.824	1
SGB.t__SGB4606	-0.000287785	0.000284601	0.314228	0.916131	-345.237	3447.65	0.920426	0.991226	0.0033402	-0.0622821	0.054663	0.846	1
Order.o__Bacillales	7.71302e-06	2.89567e-05	0.790477	0.938767	12718.4	33864	0.707993	0.969178	0.00329794	-0.109527	0.117198	0.996	0.996
Species.s__Mediterraneibacter_glycyrrhizinilyticus	-0.000283154	0.000284535	0.321932	0.924335	-344.657	3448.45	0.920578	0.986844	0.00328092	-0.0704289	0.0438872	0.908	0.997476
Genus.g__Pseudoflavonifractor	7.127e-05	9.27236e-05	0.443823	0.837138	1369.25	10581.7	0.89729	0.986285	0.00328077	-0.128836	0.114757	0.912	1
Species.s__Roseburia_hominis	4.72985e-05	0.000779827	0.95175	0.986109	1977.6	1243.4	0.114735	0.856254	0.00314465	-0.178647	0.144018	0.916	0.997476
Genus.g__GGB3730	-1.58933e-05	0.00013497	0.906485	0.981998	-5869.51	7247.55	0.419852	0.958189	0.00313619	-0.0708668	0.11115	0.83	1
SGB.t__SGB5060	-1.58933e-05	0.00013497	0.906485	0.977187	-5869.51	7247.55	0.419852	0.991226	0.00313619	-0.087979	0.133523	0.722	1
Class.c__CFGB1473	-1.58933e-05	0.00013497	0.906485	0.974079	-5869.51	7247.55	0.419852	0.890375	0.00313619	-0.0934759	0.121099	0.78	0.9881
Order.o__OFGB1473	-1.58933e-05	0.00013497	0.906485	0.991397	-5869.51	7247.55	0.419852	0.939329	0.00313619	-0.107064	0.129766	0.814	0.995238
Species.s__GGB3730_SGB5060	-1.58933e-05	0.00013497	0.906485	0.98174	-5869.51	7247.55	0.419852	0.986844	0.00313619	-0.0921529	0.112328	0.756	0.997476
Family.f__FGB1473	-1.58933e-05	0.00013497	0.906485	0.984094	-5869.51	7247.55	0.419852	0.957015	0.00313619	-0.0802103	0.129897	0.772	0.998
SGB.t__SGB4811	-0.000602411	0.00221509	0.786183	0.945255	-154.407	442.729	0.727967	0.991226	0.00312712	-0.0805587	0.0711654	0.958	1
SGB.t__SGB1785	-2.77074e-05	5.53869e-05	0.617934	0.928701	-3339.85	17713.3	0.850809	0.991226	0.00311107	-0.0240326	0.0852331	0.73	1
Species.s__Butyricimonas_paravirosa	-2.77074e-05	5.53869e-05	0.617934	0.924335	-3339.85	17713.3	0.850809	0.986844	0.00311107	-0.0316812	0.0969844	0.752	0.997476
Species.s__Faecalibacterium_sp_HTFF	4.02535e-05	0.000479317	0.93323	0.982849	2296.44	2034.88	0.261666	0.932895	0.00310774	-0.177216	0.117656	0.858	0.997476
SGB.t__SGB15340	4.02535e-05	0.000479317	0.93323	0.977187	2296.44	2034.88	0.261666	0.96702	0.00310774	-0.191285	0.114698	0.944	1
Class.c__Candidatus_Saccharimonadia	-3.57314e-06	9.07651e-06	0.694616	0.908912	-25861.9	108079	0.81135	0.96381	0.00310668	-0.294701	0.031079	0.766	0.9881
SGB.t__SGB1855	0.000323697	0.00140031	0.817635	0.950605	285.284	700.187	0.684514	0.991226	0.00310458	-0.113479	0.113067	0.926	1
SGB.t__SGB4285	-0.0118144	0.0116587	0.313198	0.916131	-7.57545	84.1611	0.92845	0.991226	0.0030089	-0.107277	0.092238	0.996	1
Genus.g__Erysipelotrichaceae_unclassified	-4.67052e-05	0.000528409	0.929735	0.987032	-1904.43	1847.67	0.305039	0.92577	0.00299032	-0.203054	0.0725375	0.954	1
Species.s__Erysipelotrichaceae_bacterium_7770_A6	-4.66985e-05	0.000528409	0.929745	0.982849	-1904.38	1847.67	0.305052	0.967404	0.0029898	-0.168209	0.0630331	0.964	0.997476
SGB.t__SGB6836	-4.66985e-05	0.000528409	0.929745	0.977187	-1904.38	1847.67	0.305052	0.981888	0.0029898	-0.193091	0.0699797	0.972	1
SGB.t__SGB15089	0.000242884	0.000499718	0.62794	0.928701	365.174	1963.29	0.852803	0.991226	0.00298184	-0.0691509	0.0943293	0.926	1
Species.s__Vescimonas_coprocola	0.000242884	0.000499718	0.62794	0.924335	365.174	1963.29	0.852803	0.986844	0.00298184	-0.0900697	0.11201	0.89	0.997476
Genus.g__Amedibacterium	-0.00122771	0.00163191	0.453528	0.839365	-71.5303	601.25	0.905527	0.986285	0.00295238	-0.00647482	0.072802	0.388	1
Species.s__Amedibacterium_intestinale	-0.00122771	0.00163191	0.453528	0.924335	-71.5303	601.25	0.905527	0.986844	0.00295238	-0.0049058	0.0739953	0.33	0.997476
SGB.t__SGB4042	-0.00122771	0.00163191	0.453528	0.921792	-71.5303	601.25	0.905527	0.991226	0.00295238	-0.00617521	0.0776541	0.306	1
Species.s__Faecalimonas_umbilicata	7.96912e-05	0.00082839	0.923543	0.982849	1099.53	1179.66	0.353434	0.986844	0.00294581	-0.0366544	0.216683	0.742	0.997476
Genus.g__Faecalimonas	7.96912e-05	0.00082839	0.923543	0.984407	1099.53	1179.66	0.353434	0.92577	0.00294581	-0.0395815	0.219742	0.738	1
SGB.t__SGB4583	7.96912e-05	0.00082839	0.923543	0.977187	1099.53	1179.66	0.353434	0.991226	0.00294581	-0.0384623	0.231259	0.738	1
Class.c__CFGB82363	-4.4432e-05	4.48777e-05	0.324396	0.832801	-1949.07	21864.2	0.929137	0.96381	0.00291145	-0.126973	0.103617	0.924	0.9881
Order.o__OFGB82363	-4.4432e-05	4.48777e-05	0.324396	0.829899	-1949.07	21864.2	0.929137	0.969178	0.00291145	-0.115078	0.0972727	0.9	0.995238
Family.f__FGB82363	-4.4432e-05	4.48777e-05	0.324396	0.812085	-1949.07	21864.2	0.929137	0.97907	0.00291145	-0.122091	0.0747702	0.946	0.998
Genus.g__GGB9545	-4.4432e-05	4.48777e-05	0.324396	0.815966	-1949.07	21864.2	0.929137	0.986285	0.00291145	-0.0984503	0.0826018	0.896	1
Class.c__CFGB14936	0.00228223	0.0026383	0.388973	0.832801	37.7477	371.907	0.919349	0.96381	0.00289625	-0.183762	0.147391	0.954	0.9881
Order.o__OFGB14936	0.00228223	0.0026383	0.388973	0.829899	37.7477	371.907	0.919349	0.969178	0.00289625	-0.176102	0.144081	0.95	0.995238
Species.s__GGB3256_SGB4303	0.00228223	0.0026383	0.388973	0.924335	37.7477	371.907	0.919349	0.986844	0.00289625	-0.1702	0.154861	0.952	0.997476
Genus.g__GGB3256	0.00228223	0.0026383	0.388973	0.833521	37.7477	371.907	0.919349	0.986285	0.00289625	-0.14628	0.16052	0.938	1
SGB.t__SGB4303	0.00228223	0.0026383	0.388973	0.921792	37.7477	371.907	0.919349	0.991226	0.00289625	-0.16665	0.171992	0.964	1
Family.f__FGB14936	0.00228223	0.0026383	0.388973	0.812085	37.7477	371.907	0.919349	0.97907	0.00289625	-0.150137	0.152735	0.96	0.998
Class.c__CFGB45628	2.61393e-06	4.55737e-06	0.567481	0.881102	32644.9	215287	0.879766	0.96381	0.00286876	-0.0763778	0.185528	0.746	0.9881
Order.o__OFGB45628	2.61393e-06	4.55737e-06	0.567481	0.88463	32644.9	215287	0.879766	0.969178	0.00286876	-0.0647953	0.195779	0.828	0.995238
Family.f__FGB45628	2.61393e-06	4.55737e-06	0.567481	0.862348	32644.9	215287	0.879766	0.97907	0.00286876	-0.07285	0.234686	0.774	0.998
Genus.g__Butyricicoccus	6.4431e-05	0.000198343	0.745938	0.934176	1321.98	4945.55	0.789757	0.986285	0.00286356	-0.0424021	0.173223	0.61	1
SGB.t__SGB4775	-1.98459e-06	4.32581e-06	0.647333	0.928701	-42073.5	226799	0.853187	0.991226	0.00280714	-0.0789866	0.168606	0.544	1
Species.s__Lachnoclostridium_sp_An131	-1.98459e-06	4.32581e-06	0.647333	0.924335	-42073.5	226799	0.853187	0.986844	0.00280714	-0.108584	0.154417	0.64	0.997476
Species.s__Romboutsia_timonensis	-9.0754e-05	0.000465293	0.845729	0.955161	-907.719	2107.03	0.667493	0.986844	0.00276951	-0.0379822	0.132903	0.64	0.997476
Genus.g__Romboutsia	-9.0754e-05	0.000465293	0.845729	0.963159	-907.719	2107.03	0.667493	0.985693	0.00276951	-0.0325307	0.118319	0.654	1
SGB.t__SGB6148	-9.0754e-05	0.000465293	0.845729	0.956938	-907.719	2107.03	0.667493	0.991226	0.00276951	-0.0304537	0.14298	0.56	1
Genus.g__Coprobacter	-0.000552378	0.000334945	0.102075	0.731284	-148.113	2929.56	0.959774	0.986285	0.00275052	-0.0386027	0.148379	0.87	1
Genus.g__GGB3033	1.8882e-05	0.000112187	0.866662	0.968058	4317.47	8736.38	0.622201	0.985693	0.00274071	-0.0563114	0.138145	0.804	1
Genus.g__Parasutterella	-0.000204231	0.000429804	0.635642	0.897195	-398.66	2282.69	0.861695	0.986285	0.00273722	-0.0743877	0.0812096	0.956	1
SGB.t__SGB15076	-4.76525e-05	6.96183e-05	0.495164	0.921792	-1683.86	14093.8	0.905127	0.991226	0.00269761	-0.181685	0.0670505	0.978	1
Family.f__FGB3041	-1.6454e-05	5.61847e-05	0.770205	0.948904	-4874.49	17458.3	0.780634	0.97907	0.00269642	-0.127224	0.0531031	0.876	0.998
Genus.g__GGB9547	-1.6454e-05	5.61847e-05	0.770205	0.934176	-4874.49	17458.3	0.780634	0.986285	0.00269642	-0.105212	0.058695	0.864	1
Order.o__OFGB3041	-1.6454e-05	5.61847e-05	0.770205	0.938767	-4874.49	17458.3	0.780634	0.969178	0.00269642	-0.123631	0.0610601	0.862	0.995238
Class.c__CFGB3041	-1.6454e-05	5.61847e-05	0.770205	0.922912	-4874.49	17458.3	0.780634	0.94922	0.00269642	-0.112319	0.0489296	0.874	0.9881
SGB.t__SGB9347	-0.00035688	0.000258485	0.170288	0.878879	-220.494	3796.1	0.953792	0.997864	0.00264548	-0.104266	0.0855622	0.904	1
Species.s__GGB6613_SGB9347	-0.00035688	0.000258485	0.170288	0.872554	-220.494	3796.1	0.953792	0.99681	0.00264548	-0.103137	0.121481	0.904	0.997476
Genus.g__GGB6613	-0.00035688	0.000258485	0.170288	0.731284	-220.494	3796.1	0.953792	0.986285	0.00264548	-0.119033	0.0817841	0.996	1
SGB.t__SGB4769	-1.07727e-06	2.63931e-05	0.967519	0.990885	-72062.9	36507	0.0510149	0.901364	0.0026099	-0.225305	0.157391	0.922	1
Species.s__Clostridiaceae_bacterium_Marseille_Q4145	-1.07727e-06	2.63931e-05	0.967519	0.992649	-72062.9	36507	0.0510149	0.856254	0.0026099	-0.213815	0.178213	0.948	0.997476
Species.s__Dorea_sp_AF36_15AT	0.0001602	0.000276166	0.563088	0.924335	480.99	3552.81	0.892568	0.986844	0.00259051	-0.0922883	0.115299	0.988	0.997476
SGB.t__SGB4552	0.0001602	0.000276166	0.563088	0.928701	480.99	3552.81	0.892568	0.991226	0.00259051	-0.101752	0.138676	0.998	1
Species.s__Eubacterium_sulci	-1.47237e-05	2.41746e-05	0.543791	0.924335	-5218.6	40586.9	0.897937	0.986844	0.00258319	-0.0289353	0.0723734	0.6	0.997476
SGB.t__SGB3934_group	-1.47237e-05	2.41746e-05	0.543791	0.928701	-5218.6	40586.9	0.897937	0.991226	0.00258319	-0.027258	0.0647584	0.556	1
SGB.t__SGB15318	-0.000256141	0.0031866	0.936086	0.977187	-297.014	306.563	0.334845	0.991226	0.00255766	-0.149621	0.10726	0.958	1
Family.f__Erysipelotrichaceae	0.00193675	0.00473225	0.683169	0.910462	39.1722	207.319	0.850499	0.97907	0.00255058	-0.0877869	0.0645733	0.968	0.998
Genus.g__GGB9524	5.77547e-06	0.00021645	0.978763	0.994808	12527.7	4365.42	0.00496805	0.264016	0.00243245	-0.307246	0.161904	0.982	1
Species.s__Phascolarctobacterium_faecium	-0.000175007	0.000543653	0.748156	0.931525	-410.707	1804.48	0.820396	0.986844	0.00241642	-0.0269583	0.173618	0.546	0.997476
SGB.t__SGB5792	-0.000175007	0.000543653	0.748156	0.938243	-410.707	1804.48	0.820396	0.991226	0.00241642	-0.0251936	0.170587	0.52	1
Genus.g__Diplocloster	6.47631e-07	3.82168e-06	0.865756	0.968058	110947	256531	0.666273	0.985693	0.00241562	-0.0657256	0.127471	0.708	1
SGB.t__SGB5090	-6.85939e-05	0.00106414	0.948726	0.977187	-1040.43	916.501	0.25887	0.963745	0.00239929	-0.174043	0.186533	0.946	1
Species.s__Clostridiales_bacterium_KLE1615	-6.85939e-05	0.00106414	0.948726	0.984753	-1040.43	916.501	0.25887	0.932895	0.00239929	-0.154092	0.182278	0.958	0.997476
SGB.t__SGB15317	-8.70063e-05	0.000554359	0.875583	0.970566	-814.951	1768.28	0.645843	0.991226	0.00238379	-0.0891898	0.0965388	0.94	1
SGB.t__SGB9262	-8.82398e-05	0.00028231	0.755226	0.938243	-793.961	3474.93	0.819715	0.991226	0.00235532	-0.1763	0.0524588	0.738	1
Species.s__Parasutterella_excrementihominis	-8.82398e-05	0.00028231	0.755226	0.931525	-793.961	3474.93	0.819715	0.986844	0.00235532	-0.152283	0.0464402	0.746	0.997476
SGB.t__SGB6806	0.000389827	0.00288639	0.892823	0.973414	178.514	339.511	0.600139	0.991226	0.00233953	-0.0540187	0.096149	0.94	1
Species.s__Clostridium_spiroforme	-8.40866e-06	0.000126141	0.946977	0.984753	-8182.29	7737.9	0.292742	0.95882	0.00231307	-0.0988077	0.105832	0.992	0.997476
SGB.t__SGB6747	-8.40866e-06	0.000126141	0.946977	0.977187	-8182.29	7737.9	0.292742	0.976818	0.00231307	-0.0968787	0.111027	0.918	1
Species.s__Intestinimonas_butyriciproducens	1.60281e-05	4.52596e-05	0.72394	0.931525	4183.59	21676.6	0.847332	0.986844	0.00225433	-0.123472	0.153484	0.884	0.997476
SGB.t__SGB15126	1.60281e-05	4.52596e-05	0.72394	0.938243	4183.59	21676.6	0.847332	0.991226	0.00225433	-0.104828	0.121517	0.776	1
Species.s__GGB3433_SGB4574	7.91633e-05	0.000152248	0.604173	0.924335	846.534	6444.56	0.895745	0.986844	0.00225297	-0.0425763	0.189115	0.72	0.997476
SGB.t__SGB4574	7.91633e-05	0.000152248	0.604173	0.928701	846.534	6444.56	0.895745	0.991226	0.00225297	-0.0585779	0.169826	0.73	1
Order.o__Candidatus_Saccharibacteria_unclassified	-8.88884e-07	7.90866e-06	0.910724	0.991397	-75209.5	123856	0.545006	0.95921	0.00224752	-0.130836	0.0760424	0.858	0.995238
Class.c__Candidatus_Saccharibacteria_unclassified	-8.88884e-07	7.90866e-06	0.910724	0.974079	-75209.5	123856	0.545006	0.944165	0.00224752	-0.0756134	0.0828723	0.868	0.9881
Family.f__Candidatus_Saccharibacteria_unclassified	-8.88884e-07	7.90866e-06	0.910724	0.984094	-75209.5	123856	0.545006	0.97907	0.00224752	-0.0996638	0.0788861	0.864	0.998
Genus.g__Candidatus_Saccharibacteria_unclassified	-8.88884e-07	7.90866e-06	0.910724	0.981998	-75209.5	123856	0.545006	0.973826	0.00224752	-0.0827176	0.080466	0.832	1
Species.s__Bacteroides_finegoldii	-4.60023e-05	0.000373805	0.902289	0.98174	-1447.6	2621.23	0.581944	0.986844	0.00223879	-0.143486	0.0552799	0.946	0.997476
SGB.t__SGB1862	-4.60023e-05	0.000373805	0.902289	0.977187	-1447.6	2621.23	0.581944	0.991226	0.00223879	-0.147873	0.0536224	0.814	1
SGB.t__SGB15143	-4.73232e-06	5.35611e-05	0.929762	0.977187	-13837.7	18270.4	0.450515	0.991226	0.00220153	-0.0454743	0.179048	0.664	1
Family.f__Porphyromonadaceae	-0.000121459	0.000176011	0.491661	0.825506	-516.552	5574.7	0.92635	0.97907	0.00210927	-0.0765851	0.0357051	0.868	0.998
Family.f__FGB3038	-1.40822e-05	0.000221671	0.949466	0.994373	-4452.52	4405.24	0.314468	0.845185	0.00210795	-0.0539895	0.162486	0.596	0.998
Class.c__CFGB3038	-1.40822e-05	0.000221671	0.949466	0.989698	-4452.52	4405.24	0.314468	0.773879	0.00210795	-0.0509072	0.161004	0.624	0.9881
Order.o__OFGB3038	-1.40822e-05	0.000221671	0.949466	0.996774	-4452.52	4405.24	0.314468	0.814834	0.00210795	-0.0543986	0.14112	0.632	0.995238
SGB.t__SGB4629	-1.05668e-05	0.000116096	0.92765	0.977187	-5679.42	8433.86	0.502168	0.991226	0.0020176	-0.242989	0.0371891	0.83	1
Species.s__Massiliimalia_timonensis	1.01122e-06	9.53236e-06	0.915717	0.982849	56528	102791	0.583534	0.986844	0.00192174	-0.0559915	0.117512	0.962	0.997476
SGB.t__SGB7253	1.01122e-06	9.53236e-06	0.915717	0.977187	56528	102791	0.583534	0.991226	0.00192174	-0.0654835	0.135358	0.97	1
SGB.t__SGB15290	-5.40982e-05	0.00015067	0.720271	0.938243	-1004.24	6511.83	0.877734	0.991226	0.00182645	-0.371038	0.0144784	0.758	1
Species.s__GGB9730_SGB15290	-5.40982e-05	0.00015067	0.720271	0.931525	-1004.24	6511.83	0.877734	0.986844	0.00182645	-0.446114	0.0166408	0.768	0.997476
Genus.g__GGB2977	3.61208e-05	8.12341e-05	0.657478	0.897337	1430.92	12078.5	0.905923	0.986285	0.00173764	-0.0753885	0.135668	0.848	1
Species.s__GGB2977_SGB3959	3.61208e-05	8.12341e-05	0.657478	0.924335	1430.92	12078.5	0.905923	0.986844	0.00173764	-0.0678701	0.140275	0.766	0.997476
SGB.t__SGB3959	3.61208e-05	8.12341e-05	0.657478	0.928701	1430.92	12078.5	0.905923	0.991226	0.00173764	-0.0587758	0.134529	0.822	1
SGB.t__SGB1472	-2.86309e-05	0.00100415	0.977307	0.993574	-1750.77	962.144	0.0716605	0.901364	0.0016852	-0.285059	0.114496	0.904	1
Species.s__GGB1146_SGB1472	-2.86309e-05	0.00100415	0.977307	0.994008	-1750.77	962.144	0.0716605	0.856254	0.0016852	-0.258516	0.124032	0.88	0.997476
Genus.g__GGB1146	-2.86309e-05	0.00100415	0.977307	0.994808	-1750.77	962.144	0.0716605	0.767549	0.0016852	-0.339516	0.111095	0.896	1
SGB.t__SGB6478	-0.00073299	0.00111487	0.512305	0.92341	-67.7998	880.125	0.938743	0.991226	0.00167075	-0.0620063	0.0619416	0.886	1
Genus.g__GGB4684	-0.00073299	0.00111487	0.512305	0.841733	-67.7998	880.125	0.938743	0.986285	0.00167075	-0.0430101	0.0572113	0.902	1
Species.s__GGB4684_SGB6478	-0.00073299	0.00111487	0.512305	0.924335	-67.7998	880.125	0.938743	0.9881	0.00167075	-0.0517703	0.0779133	0.774	0.997476
Genus.g__GGB3057	-5.74321e-06	1.27616e-05	0.653602	0.897195	-8594.19	76886.4	0.911213	0.986285	0.00165938	-0.129488	0.0944396	0.994	1
Species.s__GGB3057_SGB4059	-5.74321e-06	1.27616e-05	0.653602	0.924335	-8594.19	76886.4	0.911213	0.986844	0.00165938	-0.123037	0.106342	0.942	0.997476
SGB.t__SGB4059	-5.74321e-06	1.27616e-05	0.653602	0.928701	-8594.19	76886.4	0.911213	0.991226	0.00165938	-0.114316	0.0818941	0.952	1
SGB.t__SGB15350	-4.04584e-06	6.09733e-05	0.947221	0.977187	-11666	16052.8	0.469013	0.991226	0.00158677	-0.0752572	0.0996638	0.888	1
Species.s__Hydrogenoanaerobacterium_saccharovorans	-4.04584e-06	6.09733e-05	0.947221	0.984753	-11666	16052.8	0.469013	0.986844	0.00158677	-0.0855881	0.0922872	0.908	0.997476
SGB.t__SGB4758	0.000532158	0.000375551	0.159414	0.878293	86.9318	2612.81	0.973521	0.997864	0.00155527	-0.0370241	0.0950396	0.91	1
Species.s__GGB3033_SGB4029	2.60425e-05	0.000111726	0.816139	0.944923	1570.35	8781.34	0.858417	0.986844	0.00137488	-0.0543605	0.129084	0.78	0.997476
SGB.t__SGB4029	2.60425e-05	0.000111726	0.816139	0.950605	1570.35	8781.34	0.858417	0.991226	0.00137488	-0.0437198	0.147979	0.722	1
SGB.t__SGB4828	5.67178e-05	0.00234052	0.980712	0.993574	710.537	413.472	0.0886586	0.901364	0.00135485	-0.12154	0.263316	0.836	1
Species.s__Blautia_sp_MCC283	5.67178e-05	0.00234052	0.980712	0.994008	710.537	413.472	0.0886586	0.856254	0.00135485	-0.12306	0.242706	0.854	0.997476
SGB.t__SGB14993	0.000113983	0.000533722	0.831299	0.954912	333.71	1838.22	0.856294	0.991226	0.00127878	-0.112659	0.0640884	0.934	1
Species.s__Bacteroides_fragilis	-0.000735842	0.00197342	0.709984	0.931525	-49.5609	497.211	0.92079	0.986844	0.00122605	-0.081799	0.0654462	0.922	0.997476
Species.s__GGB9621_SGB15073	8.84214e-05	5.96148e-05	0.140985	0.859834	403.479	16459.8	0.98049	0.997864	0.0011994	-0.188586	0.14747	0.964	0.997476
SGB.t__SGB15073	8.84214e-05	5.96148e-05	0.140985	0.846975	403.479	16459.8	0.98049	0.997864	0.0011994	-0.153392	0.15162	0.97	1
SGB.t__SGB4608	0.00217003	0.00485851	0.656042	0.928701	16.1521	201.959	0.936408	0.991226	0.00117837	-0.0718856	0.0591046	0.854	1
Species.s__Ruminococcus_torques	0.00217003	0.00485851	0.656042	0.924335	16.1521	201.959	0.936408	0.9881	0.00117837	-0.0711609	0.0550832	0.838	0.997476
Genus.g__Senegalimassilia	-3.54221e-05	0.000596844	0.952786	0.994808	-940.966	1641.5	0.567711	0.973826	0.00112056	-0.125637	0.0464956	0.846	1
Genus.g__GGB3352	-1.61036e-06	3.1995e-05	0.959953	0.994808	-20514.6	30603.5	0.504115	0.967394	0.00111064	-0.0647766	0.0882101	0.824	1
Genus.g__Eubacteriales_Family_XIII_Incertae_Sedis_unclassified	-0.00015707	0.000218403	0.473616	0.841733	-210.102	4492.79	0.96279	0.986285	0.00110945	-0.033703	0.0392351	0.796	1
Species.s__Enterocloster_bolteae	0.000533591	0.000376932	0.15982	0.872554	57.2351	2603.25	0.982501	0.997864	0.00102673	-0.0389243	0.127862	0.834	0.997476
Family.f__FGB77202	-1.66897e-05	5.96144e-05	0.780053	0.948904	-1828.47	16459	0.911755	0.97907	0.00102594	-0.086031	0.0356796	0.842	0.998
Order.o__OFGB77202	-1.66897e-05	5.96144e-05	0.780053	0.938767	-1828.47	16459	0.911755	0.969178	0.00102594	-0.109846	0.0325147	0.834	0.995238
Class.c__CFGB77202	-1.66897e-05	5.96144e-05	0.780053	0.922912	-1828.47	16459	0.911755	0.96381	0.00102594	-0.079473	0.0328829	0.872	0.9881
Genus.g__GGB34900	-1.66897e-05	5.96144e-05	0.780053	0.936064	-1828.47	16459	0.911755	0.986285	0.00102594	-0.0772609	0.0331195	0.874	1
SGB.t__SGB14891	-1.66897e-05	5.96144e-05	0.780053	0.943391	-1828.47	16459	0.911755	0.991226	0.00102594	-0.100916	0.0326304	0.852	1
Species.s__GGB34900_SGB14891	-1.66897e-05	5.96144e-05	0.780053	0.936716	-1828.47	16459	0.911755	0.986844	0.00102594	-0.0928116	0.0305604	0.872	0.997476
Class.c__CFGB1325	-0.00022235	0.000242801	0.361867	0.832801	-130.585	4041.35	0.974284	0.974284	0.000976148	-0.0897074	0.169109	0.714	0.9881
Family.f__FGB1325	-0.00022235	0.000242801	0.361867	0.812085	-130.585	4041.35	0.974284	0.97907	0.000976148	-0.0922879	0.158194	0.724	0.998
Order.o__OFGB1325	-0.00022235	0.000242801	0.361867	0.829899	-130.585	4041.35	0.974284	0.974284	0.000976148	-0.0876242	0.138877	0.742	0.995238
SGB.t__SGB4771	-3.80239e-05	5.34159e-05	0.478124	0.921792	-755.844	18369.9	0.967258	0.997864	0.000966217	-0.0230166	0.0778658	0.892	1
Species.s__Clostridiaceae_unclassified_SGB4771	-3.80239e-05	5.34159e-05	0.478124	0.924335	-755.844	18369.9	0.967258	0.99681	0.000966217	-0.023189	0.0683768	0.892	0.997476
Genus.g__GGB9641	3.03292e-06	3.92556e-05	0.938562	0.991237	9172.39	24980.4	0.714222	0.985693	0.000935253	-0.0682631	0.076151	0.96	1
Species.s__GGB9641_SGB15117	3.03292e-06	3.92556e-05	0.938562	0.982849	9172.39	24980.4	0.714222	0.986844	0.000935253	-0.0799998	0.0705178	0.946	0.997476
SGB.t__SGB15117	3.03292e-06	3.92556e-05	0.938562	0.977187	9172.39	24980.4	0.714222	0.991226	0.000935253	-0.0802632	0.0670262	0.952	1
Family.f__Coprobacillaceae	0.000138118	0.00164642	0.933302	0.984094	191.584	595.696	0.748385	0.97907	0.000889601	-0.0846183	0.0392693	0.832	0.998
Genus.g__GGB9522	-1.64321e-06	0.000106946	0.98777	0.995368	-14354.5	9067.65	0.11642	0.767549	0.000792986	-0.112611	0.136618	0.948	1
Family.f__FGB79291	-1.64321e-06	0.000106946	0.98777	0.995646	-14354.5	9067.65	0.11642	0.709764	0.000792986	-0.136553	0.129152	0.988	0.998
Class.c__CFGB79291	-1.64321e-06	0.000106946	0.98777	0.995866	-14354.5	9067.65	0.11642	0.639852	0.000792986	-0.131314	0.137393	0.964	0.9881
Order.o__OFGB79291	-1.64321e-06	0.000106946	0.98777	0.996774	-14354.5	9067.65	0.11642	0.68667	0.000792986	-0.119824	0.125298	0.924	0.995238
Family.f__Bacillales_unclassified	1.9296e-05	2.28321e-05	0.399943	0.812085	1130.2	42976.7	0.97907	0.97907	0.000733176	-0.252632	0.251804	0.934	0.998
Genus.g__Gemella	1.9296e-05	2.28321e-05	0.399943	0.833521	1130.2	42976.7	0.97907	0.989712	0.000733176	-0.237602	0.242915	0.94	1
Species.s__GGB9635_SGB15106	-0.00060884	0.00124422	0.625616	0.924335	-35.7912	788.639	0.963888	0.99681	0.000732596	-0.0909644	0.0950264	0.938	0.997476
SGB.t__SGB15106	-0.00060884	0.00124422	0.625616	0.928701	-35.7912	788.639	0.963888	0.997864	0.000732596	-0.083935	0.0763092	0.98	1
Species.s__Phascolarctobacterium_sp_ET69	-3.73311e-05	0.000455965	0.934902	0.982849	-536.857	2151.39	0.803431	0.986844	0.000673777	-0.0754417	0.0648276	0.868	0.997476
SGB.t__SGB5785	-3.73311e-05	0.000455965	0.934902	0.977187	-536.857	2151.39	0.803431	0.991226	0.000673777	-0.0631639	0.07882	0.892	1
Family.f__FGB3054	1.6824e-05	0.000541934	0.975293	0.995646	1182.65	1806.96	0.514223	0.972957	0.000668918	-0.107294	0.0765363	0.85	0.998
Class.c__CFGB3054	1.6824e-05	0.000541934	0.975293	0.99253	1182.65	1806.96	0.514223	0.916658	0.000668918	-0.115642	0.0966892	0.892	0.9881
Order.o__OFGB3054	1.6824e-05	0.000541934	0.975293	0.996774	1182.65	1806.96	0.514223	0.943664	0.000668918	-0.105703	0.0711052	0.806	0.995238
Species.s__GGB1420_SGB1957	-3.79949e-06	0.000141603	0.978644	0.994008	-4821.73	6913.6	0.487077	0.986844	0.000615905	-0.0477931	0.129593	0.854	0.997476
SGB.t__SGB1957	-3.79949e-06	0.000141603	0.978644	0.993574	-4821.73	6913.6	0.487077	0.991226	0.000615905	-0.0412433	0.134439	0.786	1
Species.s__Clostridium_SGB4909	-0.000143358	0.000262812	0.586569	0.924335	-123.357	3733.65	0.973706	0.99681	0.000594531	-0.0228964	0.118356	0.806	0.997476
SGB.t__SGB4909	-0.000143358	0.000262812	0.586569	0.928701	-123.357	3733.65	0.973706	0.997864	0.000594531	-0.0248634	0.0953731	0.84	1
Genus.g__Ruminococcus	-0.00373869	0.0116692	0.749303	0.934176	-4.61814	84.0879	0.956306	0.986285	0.000580461	-0.0746511	0.066848	0.99	1
SGB.t__SGB15042	-5.91928e-06	4.39354e-05	0.893083	0.973414	-2871.86	22332.2	0.897922	0.991226	0.000571502	-0.0710001	0.0837402	0.874	1
Species.s__GGB9608_SGB15042	-5.91928e-06	4.39354e-05	0.893083	0.978301	-2871.86	22332.2	0.897922	0.986844	0.000571502	-0.0710947	0.0811673	0.896	0.997476
Species.s__Enterocloster_citroniae	-1.47325e-06	3.71459e-05	0.968438	0.992649	-11262.4	26393.2	0.67046	0.986844	0.00055782	-0.178537	0.0198626	0.686	0.997476
SGB.t__SGB4761	-1.47325e-06	3.71459e-05	0.968438	0.990885	-11262.4	26393.2	0.67046	0.991226	0.00055782	-0.154939	0.0206524	0.696	1
SGB.t__SGB15267	-2.77997e-05	0.000233614	0.905502	0.977187	-543.072	4199.97	0.897365	0.991226	0.000507556	-0.152636	0.074301	0.846	1
Species.s__GGB9715_SGB15267	-2.77997e-05	0.000233614	0.905502	0.98174	-543.072	4199.97	0.897365	0.986844	0.000507556	-0.172347	0.0522346	0.832	0.997476
SGB.t__SGB4963	-4.46201e-05	4.37224e-05	0.3098	0.916131	-329.578	22442.7	0.988311	0.997864	0.000494395	-0.0492814	0.0586255	0.866	1
Species.s__Roseburia_sp_BX1005	-4.46201e-05	4.37224e-05	0.3098	0.915694	-329.578	22442.7	0.988311	0.997864	0.000494395	-0.0476223	0.0500601	0.956	0.997476
Genus.g__Catenibacterium	7.84162e-05	0.00163507	0.961839	0.994808	167.648	599.903	0.780443	0.986285	0.000441966	-0.0858881	0.0408703	0.714	1
SGB.t__SGB4762	-1.78204e-05	4.93537e-05	0.718762	0.938243	-680.32	19881.9	0.972768	0.997864	0.000407584	-0.0317966	0.0607425	0.79	1
Species.s__Enterocloster_aldenensis	-1.78204e-05	4.93537e-05	0.718762	0.931525	-680.32	19881.9	0.972768	0.99681	0.000407584	-0.0365358	0.0507866	0.806	0.997476
SGB.t__SGB6153	0.00016704	7.2276e-05	0.0227601	0.725045	64.8575	13576.4	0.996197	0.997864	0.000364222	-0.0776706	0.171249	1	1
Genus.g__Butyricimonas	-4.50708e-06	0.000130301	0.972472	0.994808	-2170.85	7527.64	0.773621	0.986285	0.000328936	-0.151493	0.0706355	0.828	1
Family.f__Eggerthellaceae	-2.02941e-05	0.00149887	0.989223	0.995646	-427.093	653.333	0.514726	0.972957	0.000291392	-0.124163	0.087218	0.978	0.998
Order.o__Eggerthellales	-2.02941e-05	0.00149887	0.989223	0.996774	-427.093	653.333	0.514726	0.943664	0.000291392	-0.110853	0.0853305	0.988	0.996
Species.s__GGB3321_SGB4395	-6.64102e-05	0.000108208	0.54071	0.924335	-92.9901	9068.19	0.991838	0.997864	0.000207614	-0.0457383	0.0768084	1	1
SGB.t__SGB4395	-6.64102e-05	0.000108208	0.54071	0.928701	-92.9901	9068.19	0.991838	0.997864	0.000207614	-0.0339934	0.0694044	0.982	1
SGB.t__SGB4669	7.62669e-06	0.00044085	0.98623	0.99448	779.898	2224.52	0.726597	0.991226	0.000199968	-0.0869073	0.118192	0.942	1
SGB.t__SGB4753	-5.89561e-05	0.000275945	0.831229	0.954912	-100.573	3555.96	0.97749	0.997864	0.000199342	-0.0592804	0.050295	0.822	1
Species.s__Clostridium_sp_AT4	-5.89561e-05	0.000275945	0.831229	0.952346	-100.573	3555.96	0.97749	0.997864	0.000199342	-0.0651348	0.0474557	0.852	0.997476
Species.s__Faecalibacterium_sp_CLA_AA_H233	-0.00056342	0.000939331	0.549913	0.924335	-9.18748	1044.63	0.992999	0.997864	0.000174026	-0.0506342	0.0614122	0.842	0.997476
SGB.t__SGB15315	-0.00056342	0.000939331	0.549913	0.928701	-9.18748	1044.63	0.992999	0.997864	0.000174026	-0.0595156	0.0512452	0.866	1
Species.s__Bacteroides_xylanisolvens	-0.000469581	0.000536881	0.383744	0.924335	-9.26562	1827.69	0.995965	0.997864	0.000146275	-0.0490303	0.0741886	0.948	0.997476
SGB.t__SGB1867	-0.000469581	0.000536881	0.383744	0.921792	-9.26562	1827.69	0.995965	0.997864	0.000146275	-0.0474241	0.0767448	0.94	1
Genus.g__Eisenbergiella	3.21568e-05	0.000315074	0.918901	0.984407	107.452	3114.33	0.972542	0.986285	0.000116165	-0.0359087	0.110689	0.83	1
SGB.t__SGB14924	2.58286e-07	0.000216531	0.99905	0.999452	12506.3	4364.25	0.00502851	0.621524	0.000108596	-0.351996	0.180958	0.98	1
Species.s__GGB9524_SGB14924	2.58286e-07	0.000216531	0.99905	0.999452	12506.3	4364.25	0.00502851	0.577273	0.000108596	-0.28137	0.184229	0.984	0.997476
Genus.g__Slackia	1.60873e-05	0.000534713	0.976055	0.994808	142.514	1835.04	0.938244	0.986285	7.70774e-05	-0.0386288	0.0886675	0.824	1
Species.s__Phocaeicola_plebeius	1.66451e-05	0.0010321	0.987163	0.994976	129.602	950.644	0.891821	0.986844	7.25245e-05	-0.0592958	0.0762632	0.956	0.997476
Genus.g__GGB9611	-5.5697e-06	1.06233e-05	0.601172	0.877003	-253.609	92367.6	0.997815	0.997864	4.74878e-05	-0.0868611	0.0924364	0.96	1
Species.s__GGB9611_SGB15045	-5.5697e-06	1.06233e-05	0.601172	0.924335	-253.609	92367.6	0.997815	0.997864	4.74878e-05	-0.0990665	0.0780072	0.96	0.997476
SGB.t__SGB15045	-5.5697e-06	1.06233e-05	0.601172	0.928701	-253.609	92367.6	0.997815	0.997864	4.74878e-05	-0.10111	0.0788545	0.988	1
SGB.t__SGB15091	-1.0789e-06	0.00156694	0.999452	0.999452	-1128.03	616.47	0.0701141	0.901364	4.09154e-05	-0.261217	0.149589	0.918	1
Species.s__Clostridiaceae_bacterium_Marseille_Q4149	-1.0789e-06	0.00156694	0.999452	0.999452	-1128.03	616.47	0.0701141	0.856254	4.09154e-05	-0.251091	0.122054	0.984	0.997476
Class.c__CFGB602	-1.0201e-07	0.000141537	0.999426	0.999426	-4764.81	6917.19	0.492446	0.916658	1.63408e-05	-0.0497367	0.110136	0.854	0.9881
Genus.g__GGB1420	-1.0201e-07	0.000141537	0.999426	0.999426	-4764.81	6917.19	0.492446	0.967394	1.63408e-05	-0.0463278	0.111467	0.83	1
Family.f__FGB602	-1.0201e-07	0.000141537	0.999426	0.999426	-4764.81	6917.19	0.492446	0.972957	1.63408e-05	-0.0484331	0.104354	0.88	0.998
Order.o__OFGB602	-1.0201e-07	0.000141537	0.999426	0.999426	-4764.81	6917.19	0.492446	0.943664	1.63408e-05	-0.0488917	0.106027	0.854	0.995238
Phylum.p__Candidatus_Saccharibacteria	-9.36017e-10	1.36642e-05	0.999945	0.999945	-18000.9	71790.5	0.802504	0.864955	5.66452e-07	-0.0769087	0.0694183	0.92	0.92
Species.s__GGB3588_SGB4808	1.28949e-07	7.96701e-05	0.998712	0.999452	-9460.24	12281.8	0.442871	0.986844	-4.10115e-05	-0.0975392	0.0763383	0.992	0.997476
Genus.g__GGB3588	1.28949e-07	7.96701e-05	0.998712	0.999426	-9460.24	12281.8	0.442871	0.967394	-4.10115e-05	-0.103443	0.0976246	0.938	1
SGB.t__SGB4808	1.28949e-07	7.96701e-05	0.998712	0.999452	-9460.24	12281.8	0.442871	0.991226	-4.10115e-05	-0.124527	0.085205	1	1
Class.c__CFGB4605	5.93288e-07	2.00005e-05	0.976391	0.99253	-2323.68	49060.7	0.962314	0.971292	-4.63477e-05	-0.0265	0.109949	0.728	0.9881
Species.s__GGB13404_SGB14252	5.93288e-07	2.00005e-05	0.976391	0.994008	-2323.68	49060.7	0.962314	0.99681	-4.63477e-05	-0.0252163	0.0869821	0.75	0.997476
Genus.g__GGB13404	5.93288e-07	2.00005e-05	0.976391	0.994808	-2323.68	49060.7	0.962314	0.986285	-4.63477e-05	-0.027123	0.0986554	0.732	1
Family.f__FGB4605	5.93288e-07	2.00005e-05	0.976391	0.995646	-2323.68	49060.7	0.962314	0.97907	-4.63477e-05	-0.0266645	0.0926886	0.696	0.998
SGB.t__SGB14252	5.93288e-07	2.00005e-05	0.976391	0.993574	-2323.68	49060.7	0.962314	0.997864	-4.63477e-05	-0.0312652	0.0945121	0.784	1
Order.o__OFGB4605	5.93288e-07	2.00005e-05	0.976391	0.996774	-2323.68	49060.7	0.962314	0.974284	-4.63477e-05	-0.0270182	0.0972298	0.736	0.995238
Species.s__Holdemanella_biformis	-1.16517e-05	0.00290594	0.996808	0.999452	146.845	337.366	0.664261	0.986844	-5.75221e-05	-0.0506898	0.0855765	0.98	0.997476
SGB.t__SGB49059	-4.55209e-06	6.08679e-06	0.456199	0.921792	605.79	161210	0.997009	0.997864	-9.27083e-05	-0.153272	0.0820411	0.932	1
Order.o__Clostridia_unclassified	-2.24364e-06	8.85508e-05	0.979834	0.996774	1824.82	11079.8	0.869498	0.969178	-0.000137645	-0.0629952	0.0820642	0.95	0.995238
Family.f__Clostridia_unclassified	-2.24364e-06	8.85508e-05	0.979834	0.995646	1824.82	11079.8	0.869498	0.97907	-0.000137645	-0.0504259	0.0784255	0.954	0.998
SGB.t__SGB14483	-4.7106e-06	0.00120716	0.996894	0.999452	880.944	808.3	0.278264	0.96702	-0.000139511	-0.0543065	0.206905	0.636	1
Genus.g__Sellimonas	0.000885566	0.000554182	0.113027	0.731284	-4.75148	1770.63	0.997864	0.997864	-0.000141461	-0.055935	0.104811	0.994	1
SGB.t__SGB4617	0.000885566	0.000554182	0.113027	0.846975	-4.75148	1770.63	0.997864	0.997864	-0.000141461	-0.0544451	0.150013	0.946	1
Species.s__Sellimonas_intestinalis	0.000885566	0.000554182	0.113027	0.831283	-4.75148	1770.63	0.997864	0.997864	-0.000141461	-0.0523789	0.119995	0.984	0.997476
Species.s__Anaerotruncus_colihominis	7.29712e-06	4.94778e-05	0.883031	0.976609	-642.061	19832	0.974235	0.99681	-0.000157512	-0.0529272	0.0880737	0.904	0.997476
SGB.t__SGB14963	7.29712e-06	4.94778e-05	0.883031	0.970566	-642.061	19832	0.974235	0.997864	-0.000157512	-0.0518558	0.0814766	0.864	1
SGB.t__SGB4582	-2.18713e-05	0.00132199	0.986831	0.99448	223.598	741.929	0.763726	0.991226	-0.00016441	-0.0690107	0.0485009	0.928	1
Genus.g__Parvimonas	-4.64625e-05	0.000105325	0.660013	0.897337	120.62	9316.44	0.989695	0.995044	-0.000188412	-0.0501733	0.0513762	0.962	1
Species.s__GGB6649_SGB9391	-3.20642e-07	2.12524e-05	0.987991	0.994976	17563.8	46139.4	0.704219	0.986844	-0.000189332	-0.150755	0.0874923	0.956	0.997476
Genus.g__GGB6649	-3.20642e-07	2.12524e-05	0.987991	0.995368	17563.8	46139.4	0.704219	0.985693	-0.000189332	-0.11464	0.105513	0.974	1
SGB.t__SGB9391	-3.20642e-07	2.12524e-05	0.987991	0.99448	17563.8	46139.4	0.704219	0.991226	-0.000189332	-0.111798	0.0904687	0.97	1
Species.s__Eubacterium_sp_AF16_48	-7.88613e-05	0.00034208	0.818121	0.944923	102.918	2868.46	0.971447	0.99681	-0.000272861	-0.109	0.0900235	0.962	0.997476
SGB.t__SGB5042	-7.88613e-05	0.00034208	0.818121	0.950605	102.918	2868.46	0.971447	0.997864	-0.000272861	-0.104452	0.0870141	0.974	1
SGB.t__SGB9286	-0.000708137	0.000569878	0.216753	0.88745	11.7228	1721.86	0.994581	0.997864	-0.000279083	-0.0772411	0.0825476	0.954	1
SGB.t__SGB17256	-0.000154358	0.0034233	0.96412	0.990885	59.5985	286.58	0.835659	0.991226	-0.000309278	-0.161582	0.0605674	0.724	1
Species.s__Bifidobacterium_bifidum	-0.000154358	0.0034233	0.96412	0.992649	59.5985	286.58	0.835659	0.986844	-0.000309278	-0.198337	0.0642712	0.656	0.997476
Family.f__Acidaminococcaceae	0.000115987	0.00131897	0.930092	0.984094	-85.2813	743.908	0.90895	0.97907	-0.000332543	-0.0467308	0.10504	0.836	0.998
Order.o__Acidaminococcales	0.000115987	0.00131897	0.930092	0.991397	-85.2813	743.908	0.90895	0.969178	-0.000332543	-0.0440889	0.0989485	0.822	0.995238
Species.s__Blautia_obeum	-0.00255733	0.00260394	0.328286	0.924335	4.36068	376.833	0.990789	0.997864	-0.00037491	-0.0794549	0.0765964	0.934	0.997476
Species.s__Slackia_isoflavoniconvertens	-0.000137768	0.00045127	0.760745	0.933533	84.2603	2174.4	0.969162	0.99681	-0.000390262	-0.0398745	0.0643153	0.934	0.997476
SGB.t__SGB14773	-0.000137768	0.00045127	0.760745	0.938243	84.2603	2174.4	0.969162	0.997864	-0.000390262	-0.0397534	0.0685631	0.996	1
Species.s__Clostridium_SGB4750	-0.000126317	0.000242629	0.603719	0.924335	93.822	4044.24	0.981536	0.997864	-0.00039843	-0.0252433	0.112228	0.728	0.997476
SGB.t__SGB4750	-0.000126317	0.000242629	0.603719	0.928701	93.822	4044.24	0.981536	0.997864	-0.00039843	-0.0297995	0.117224	0.706	1
Family.f__Carnobacteriaceae	-5.54295e-06	2.869e-05	0.847171	0.972678	2144.24	34201.2	0.950129	0.97907	-0.000399577	-0.0546427	0.162534	0.906	0.998
Genus.g__Blautia	-0.000121081	0.0096538	0.990017	0.995368	100.312	101.171	0.323718	0.92577	-0.000408334	-0.130119	0.14529	0.936	1
Genus.g__Prevotella	-0.000822381	0.00225393	0.715938	0.923472	16.065	435.349	0.970634	0.986285	-0.00044416	-0.0808333	0.0337231	0.708	1
Species.s__Oscillospiraceae_bacterium	-1.64363e-05	0.000722221	0.981886	0.994008	839.023	1356.19	0.537479	0.986844	-0.000463621	-0.177511	0.0516761	0.65	0.997476
Genus.g__GGB9730	2.1655e-05	0.000609943	0.971745	0.994808	-642.443	1607.54	0.69023	0.985693	-0.000467712	-0.0664339	0.0706657	0.978	1
Species.s__Bacteroides_intestinalis	-2.34921e-05	0.000249273	0.925094	0.982849	610.925	3936	0.87695	0.986844	-0.000482498	-0.276479	0.00963096	0.308	0.997476
Genus.g__Clostridia_unclassified	-6.31908e-06	8.8596e-05	0.943274	0.991237	2285.94	11073.3	0.83685	0.986285	-0.000485629	-0.0430805	0.105846	0.994	1
Genus.g__Granulicatella	-4.85395e-06	2.86304e-05	0.865696	0.968058	3119.95	34271.7	0.927638	0.986285	-0.000509129	-0.0497675	0.189394	0.968	1
SGB.t__SGB4867	-9.31606e-06	0.000372513	0.980095	0.993574	1854.89	2627.91	0.481849	0.991226	-0.000580947	-0.108099	0.0694333	0.806	1
Species.s__Blautia_faecicola	-9.31606e-06	0.000372513	0.980095	0.994008	1854.89	2627.91	0.481849	0.986844	-0.000580947	-0.0958177	0.0773625	0.896	0.997476
Species.s__GGB2980_SGB3962	0.000140725	0.000122099	0.251686	0.900829	-134.282	8036.51	0.9867	0.997864	-0.000635298	-0.160974	0.103417	0.91	0.997476
SGB.t__SGB3962	0.000140725	0.000122099	0.251686	0.916131	-134.282	8036.51	0.9867	0.997864	-0.000635298	-0.15769	0.110599	0.978	1
Genus.g__GGB2980	0.000140725	0.000122099	0.251686	0.767437	-134.282	8036.51	0.9867	0.994722	-0.000635298	-0.177298	0.106032	0.946	1
Species.s__Blautia_luti	2.33214e-05	0.000423202	0.956157	0.987112	-820.235	2317.25	0.724072	0.986844	-0.0006431	-0.12864	0.0794969	0.826	0.997476
SGB.t__SGB4987	0.000168738	0.000124902	0.179584	0.878879	-114.261	7856.18	0.988424	0.997864	-0.000648178	-0.046096	0.140915	0.884	1
Species.s__Eisenbergiella_massiliensis	0.000168738	0.000124902	0.179584	0.872554	-114.261	7856.18	0.988424	0.997864	-0.000648178	-0.0494015	0.109432	0.876	0.997476
Species.s__Holdemania_filiformis	2.5943e-06	3.52736e-05	0.941509	0.982849	-8380.87	27806.3	0.763704	0.986844	-0.000730962	-0.080235	0.0995327	0.976	0.997476
SGB.t__SGB4046	2.5943e-06	3.52736e-05	0.941509	0.977187	-8380.87	27806.3	0.763704	0.991226	-0.000730962	-0.0837242	0.103524	0.922	1
Species.s__GGB51441_SGB71759	1.57015e-06	0.000104523	0.988043	0.994976	-14380.7	9282.44	0.124334	0.856254	-0.000759114	-0.185507	0.165887	0.942	0.997476
Genus.g__GGB51441	1.57015e-06	0.000104523	0.988043	0.995368	-14380.7	9282.44	0.124334	0.767549	-0.000759114	-0.189244	0.156013	0.998	1
SGB.t__SGB71759	1.57015e-06	0.000104523	0.988043	0.99448	-14380.7	9282.44	0.124334	0.901364	-0.000759114	-0.201974	0.150353	0.974	1
Genus.g__Dialister	0.000392909	0.00188679	0.835439	0.959208	-61.6866	520.029	0.905802	0.986285	-0.000814833	-0.142424	0.0406816	0.58	1
Genus.g__GGB4604	-7.31636e-05	0.000106026	0.49167	0.841733	338.297	9254.74	0.97091	0.986285	-0.000832107	-0.0836473	0.0885493	0.964	1
Species.s__Eisenbergiella_tayi	-0.000133635	0.000278421	0.632234	0.924335	193.194	3524.29	0.956388	0.99681	-0.000867962	-0.0493407	0.0792826	0.972	0.997476
SGB.t__SGB4988	-0.000133635	0.000278421	0.632234	0.928701	193.194	3524.29	0.956388	0.997864	-0.000867962	-0.0526778	0.0881071	0.97	1
SGB.t__SGB15028	-6.10117e-06	5.1799e-05	0.906461	0.977187	4290.54	18938.8	0.821216	0.991226	-0.000880058	-0.0971919	0.0763417	0.908	1
Species.s__GGB9602_SGB15028	-6.10117e-06	5.1799e-05	0.906461	0.98174	4290.54	18938.8	0.821216	0.986844	-0.000880058	-0.0860006	0.0760202	0.91	0.997476
SGB.t__SGB8168	3.82481e-05	2.56547e-05	0.138963	0.846975	-689.601	38248.3	0.985649	0.997864	-0.000886734	-0.288717	0.223788	0.924	1
Species.s__GGB9512_SGB14909	0.00010681	0.000493561	0.829086	0.951791	-254.868	1987.95	0.898231	0.986844	-0.000915195	-0.100944	0.0635665	0.944	0.997476
SGB.t__SGB14909	0.00010681	0.000493561	0.829086	0.954912	-254.868	1987.95	0.898231	0.991226	-0.000915195	-0.100889	0.061768	0.968	1
Genus.g__GGB9512	0.00010681	0.000493561	0.829086	0.957827	-254.868	1987.95	0.898231	0.986285	-0.000915195	-0.0987876	0.0735789	0.908	1
Genus.g__GGB2652	1.22918e-06	4.16148e-05	0.976492	0.994808	-22299	23478.7	0.344419	0.92577	-0.000921483	-0.177896	0.0932771	0.862	1
Species.s__GGB2652_SGB3573	1.22918e-06	4.16148e-05	0.976492	0.994008	-22299	23478.7	0.344419	0.986844	-0.000921483	-0.171138	0.0927599	0.826	0.997476
SGB.t__SGB3573	1.22918e-06	4.16148e-05	0.976492	0.993574	-22299	23478.7	0.344419	0.991226	-0.000921483	-0.219	0.0831592	0.894	1
Genus.g__GGB3061	2.73817e-06	1.76456e-05	0.876978	0.968058	-10014.5	55600.3	0.857409	0.986285	-0.000921884	-0.11189	0.06784	0.844	1
Class.c__CFGB1262	2.73817e-06	1.76456e-05	0.876978	0.971786	-10014.5	55600.3	0.857409	0.96381	-0.000921884	-0.112942	0.0697825	0.888	0.9881
SGB.t__SGB4063	2.73817e-06	1.76456e-05	0.876978	0.970566	-10014.5	55600.3	0.857409	0.991226	-0.000921884	-0.12999	0.0677179	0.84	1
Family.f__FGB1262	2.73817e-06	1.76456e-05	0.876978	0.984094	-10014.5	55600.3	0.857409	0.97907	-0.000921884	-0.108794	0.0614722	0.842	0.998
Order.o__OFGB1262	2.73817e-06	1.76456e-05	0.876978	0.989411	-10014.5	55600.3	0.857409	0.969178	-0.000921884	-0.105152	0.0744965	0.84	0.995238
Species.s__GGB3061_SGB4063	2.73817e-06	1.76456e-05	0.876978	0.973666	-10014.5	55600.3	0.857409	0.986844	-0.000921884	-0.116744	0.0554076	0.856	0.997476
Genus.g__GGB9818	1.40234e-06	3.34615e-05	0.96665	0.994808	-20265.4	29258	0.490061	0.967394	-0.000955421	-0.0347175	0.154642	0.646	1
Species.s__GGB9818_SGB15459	1.40234e-06	3.34615e-05	0.96665	0.992649	-20265.4	29258	0.490061	0.986844	-0.000955421	-0.0306971	0.165822	0.598	0.997476
SGB.t__SGB15459	1.40234e-06	3.34615e-05	0.96665	0.990885	-20265.4	29258	0.490061	0.991226	-0.000955421	-0.0338739	0.130375	0.658	1
Species.s__Intestinimonas_sp_MSJ_38	3.19349e-06	2.30418e-05	0.890033	0.977833	-9007.03	42576.6	0.832869	0.986844	-0.000967015	-0.0597462	0.101293	0.87	0.997476
SGB.t__SGB14974	3.19349e-06	2.30418e-05	0.890033	0.973414	-9007.03	42576.6	0.832869	0.991226	-0.000967015	-0.0646368	0.0954313	0.896	1
Genus.g__Agathobaculum	-7.6938e-05	0.00053811	0.886579	0.970022	379.394	1823.14	0.835554	0.986285	-0.000981335	-0.0766171	0.0760871	0.99	1
Species.s__Agathobaculum_butyriciproducens	-7.65152e-05	0.000538153	0.887207	0.97746	382.326	1822.99	0.834289	0.986844	-0.000983484	-0.0755836	0.0749849	0.92	0.997476
Species.s__Alistipes_putredinis	0.000162858	0.00208587	0.937914	0.982849	-195.052	470.043	0.679013	0.986844	-0.00106794	-0.100625	0.0921334	0.962	0.997476
SGB.t__SGB2318	0.000162858	0.00208587	0.937914	0.977187	-195.052	470.043	0.679013	0.991226	-0.00106794	-0.0892579	0.0874185	0.98	1
SGB.t__SGB4191	-0.000233371	0.00023739	0.327811	0.921792	140.085	4133.47	0.973029	0.997864	-0.00109907	-0.120874	0.176247	0.838	1
Species.s__GGB3175_SGB4191	-0.000233371	0.00023739	0.327811	0.924335	140.085	4133.47	0.973029	0.99681	-0.00109907	-0.137885	0.185278	0.846	0.997476
Genus.g__GGB3175	-0.000233371	0.00023739	0.327811	0.815966	140.085	4133.47	0.973029	0.986285	-0.00109907	-0.129707	0.154808	0.83	1
SGB.t__SGB15382	5.5555e-05	0.000123366	0.653394	0.928701	-601.113	7953.78	0.9399	0.991226	-0.0011227	-0.152945	0.0854814	0.82	1
Genus.g__GGB9765	5.5555e-05	0.000123366	0.653394	0.897195	-601.113	7953.78	0.9399	0.986285	-0.0011227	-0.133566	0.0793098	0.772	1
Species.s__GGB9765_SGB15382	5.5555e-05	0.000123366	0.653394	0.924335	-601.113	7953.78	0.9399	0.9881	-0.0011227	-0.141657	0.132044	0.858	0.997476
Species.s__Anaerofustis_stercorihominis	-9.03041e-06	8.89009e-06	0.312045	0.915694	3761.55	110375	0.972878	0.99681	-0.00114199	-0.0643558	0.0422462	0.91	0.997476
Genus.g__Anaerofustis	-9.03041e-06	8.89009e-06	0.312045	0.815966	3761.55	110375	0.972878	0.986285	-0.00114199	-0.0728709	0.045709	0.866	1
Genus.g__GGB9301	3.6396e-06	1.286e-05	0.777716	0.936064	-9614.04	76296.6	0.899966	0.986285	-0.00117637	-0.131332	0.0773456	0.794	1
Order.o__OFGB2959	3.6396e-06	1.286e-05	0.777716	0.938767	-9614.04	76296.6	0.899966	0.969178	-0.00117637	-0.141312	0.0776661	0.758	0.995238
Family.f__FGB2959	3.6396e-06	1.286e-05	0.777716	0.948904	-9614.04	76296.6	0.899966	0.97907	-0.00117637	-0.123852	0.0783472	0.792	0.998
Species.s__GGB9301_SGB14262	3.6396e-06	1.286e-05	0.777716	0.936716	-9614.04	76296.6	0.899966	0.986844	-0.00117637	-0.116303	0.100954	0.846	0.997476
SGB.t__SGB14262	3.6396e-06	1.286e-05	0.777716	0.942409	-9614.04	76296.6	0.899966	0.991226	-0.00117637	-0.122084	0.078958	0.852	1
Class.c__CFGB2959	3.6396e-06	1.286e-05	0.777716	0.922912	-9614.04	76296.6	0.899966	0.96381	-0.00117637	-0.123496	0.0761553	0.732	0.9881
Species.s__Clostridium_sp_1001270J_160509_D11	-5.44632e-05	0.000150586	0.718316	0.931525	662.667	6515.88	0.919188	0.986844	-0.00121335	-0.0529298	0.109355	0.778	0.997476
SGB.t__SGB6139	-5.44632e-05	0.000150586	0.718316	0.938243	662.667	6515.88	0.919188	0.991226	-0.00121335	-0.0615891	0.142325	0.774	1
SGB.t__SGB4960	6.44102e-06	9.93497e-05	0.94843	0.977187	-5687.79	9861.13	0.565316	0.991226	-0.00123164	-0.206388	0.0216719	0.546	1
Genus.g__Roseburia	-0.00328497	0.00420963	0.436926	0.833521	11.2867	233.094	0.961472	0.986285	-0.00124648	-0.0956016	0.0885681	0.986	1
Species.s__GGB3352_SGB62935	2.37269e-06	2.92156e-05	0.935425	0.982849	-15898.1	33550.7	0.636589	0.986844	-0.00126815	-0.0697412	0.0675407	0.912	0.997476
SGB.t__SGB62935	2.37269e-06	2.92156e-05	0.935425	0.977187	-15898.1	33550.7	0.636589	0.991226	-0.00126815	-0.0629012	0.0503038	0.934	1
Species.s__Erysipelatoclostridium_ramosum	-0.000340258	0.000511944	0.507725	0.924335	111.722	1916.68	0.953629	0.99681	-0.00127801	-0.0481102	0.0233084	0.804	0.997476
SGB.t__SGB6744	-0.000340258	0.000511944	0.507725	0.921792	111.722	1916.68	0.953629	0.997864	-0.00127801	-0.0427991	0.0301263	0.786	1
Family.f__Selenomonadaceae	0.000412499	0.000361063	0.255839	0.769016	-93.074	2717.66	0.972744	0.97907	-0.00129073	-0.0609939	0.253187	0.832	0.998
Order.o__Selenomonadales	0.000412499	0.000361063	0.255839	0.822438	-93.074	2717.66	0.972744	0.974284	-0.00129073	-0.0635359	0.258219	0.86	0.995238
Class.c__CFGB1765	-0.000196457	0.00608027	0.974285	0.99253	196.382	160.241	0.223112	0.691919	-0.00129704	-0.202306	0.0962245	0.806	0.9881
Family.f__FGB1765	-0.000196457	0.00608027	0.974285	0.995646	196.382	160.241	0.223112	0.735157	-0.00129704	-0.200041	0.0804677	0.838	0.998
Order.o__OFGB1765	-0.000196457	0.00608027	0.974285	0.996774	196.382	160.241	0.223112	0.725671	-0.00129704	-0.205241	0.0957171	0.844	0.995238
Genus.g__Erysipelatoclostridium	-0.00025762	0.000603998	0.67059	0.897337	151.773	1624.52	0.925743	0.986285	-0.0013145	-0.0633261	0.0484961	0.848	1
SGB.t__SGB33551	3.13096e-06	7.26109e-06	0.667201	0.928701	-12759.9	135132	0.924951	0.991226	-0.00134311	-0.019048	0.139394	0.536	1
Species.s__Raoultibacter_massiliensis	3.13096e-06	7.26109e-06	0.667201	0.924335	-12759.9	135132	0.924951	0.986844	-0.00134311	-0.0248615	0.133382	0.586	0.997476
Family.f__FGB4405	0.000569821	0.000799459	0.477562	0.825506	-70.4149	1227.37	0.954359	0.97907	-0.00134893	-0.0501523	0.158211	0.782	0.998
Genus.g__GGB1266	0.000569821	0.000799459	0.477562	0.841733	-70.4149	1227.37	0.954359	0.986285	-0.00134893	-0.0598802	0.140963	0.82	1
Species.s__GGB1266_SGB1699	0.000569821	0.000799459	0.477562	0.924335	-70.4149	1227.37	0.954359	0.99681	-0.00134893	-0.0519862	0.156283	0.84	0.997476
SGB.t__SGB1699	0.000569821	0.000799459	0.477562	0.921792	-70.4149	1227.37	0.954359	0.997864	-0.00134893	-0.056246	0.145261	0.772	1
Class.c__CFGB4405	0.000569821	0.000799459	0.477562	0.852753	-70.4149	1227.37	0.954359	0.971292	-0.00134893	-0.0548129	0.153015	0.798	0.9881
Order.o__OFGB4405	0.000569821	0.000799459	0.477562	0.854942	-70.4149	1227.37	0.954359	0.974284	-0.00134893	-0.0606852	0.170138	0.854	0.995238
Species.s__GGB2982_SGB3964	-7.1907e-05	7.9476e-05	0.367642	0.924335	567.974	12346.4	0.963395	0.99681	-0.00137305	-0.0893583	0.0819067	0.904	0.997476
Family.f__FGB1217	-7.1907e-05	7.9476e-05	0.367642	0.812085	567.974	12346.4	0.963395	0.97907	-0.00137305	-0.079724	0.0840013	0.906	0.998
Genus.g__GGB2982	-7.1907e-05	7.9476e-05	0.367642	0.823873	567.974	12346.4	0.963395	0.986285	-0.00137305	-0.0883977	0.0690421	0.916	1
Class.c__CFGB1217	-7.1907e-05	7.9476e-05	0.367642	0.832801	567.974	12346.4	0.963395	0.971292	-0.00137305	-0.0820078	0.068655	0.904	0.9881
Order.o__OFGB1217	-7.1907e-05	7.9476e-05	0.367642	0.829899	567.974	12346.4	0.963395	0.974284	-0.00137305	-0.087769	0.0779823	0.944	0.995238
SGB.t__SGB3964	-7.1907e-05	7.9476e-05	0.367642	0.921792	567.974	12346.4	0.963395	0.997864	-0.00137305	-0.0823062	0.0711785	0.906	1
Genus.g__GGB33512	-0.000114004	0.000379091	0.76421	0.934176	365.179	2588.18	0.888066	0.986285	-0.00139962	-0.0740732	0.0618171	0.878	1
SGB.t__SGB72336	-2.12064e-06	1.83841e-05	0.908384	0.977187	20043.8	53339.1	0.707838	0.991226	-0.001429	-0.0678766	0.223301	0.698	1
Family.f__Yeguiaceae	-2.12064e-06	1.83841e-05	0.908384	0.984094	20043.8	53339.1	0.707838	0.97907	-0.001429	-0.0837007	0.212179	0.76	0.998
Species.s__Yeguia_hominis	-2.12064e-06	1.83841e-05	0.908384	0.981945	20043.8	53339.1	0.707838	0.986844	-0.001429	-0.0762755	0.212587	0.716	0.997476
Genus.g__Yeguia	-2.12064e-06	1.83841e-05	0.908384	0.981998	20043.8	53339.1	0.707838	0.985693	-0.001429	-0.0850058	0.216601	0.726	1
SGB.t__SGB4832	8.09814e-05	0.000360998	0.822935	0.950605	-533.538	2717.66	0.844737	0.991226	-0.00145257	-0.130552	0.0747848	0.814	1
Species.s__Dialister_invisus	0.000594442	0.00188992	0.753734	0.931525	-72.9484	519.154	0.888523	0.986844	-0.00145784	-0.144959	0.0350526	0.582	0.997476
SGB.t__SGB5825_group	0.000594442	0.00188992	0.753734	0.938243	-72.9484	519.154	0.888523	0.991226	-0.00145784	-0.18486	0.0391212	0.524	1
SGB.t__SGB4788	-0.000167731	0.000502212	0.739051	0.938243	260.519	1953.69	0.894174	0.991226	-0.00146906	-0.30044	0.0497186	0.434	1
Species.s__Blautia_stercoris	-0.000167731	0.000502212	0.739051	0.931525	260.519	1953.69	0.894174	0.986844	-0.00146906	-0.321218	0.0493108	0.464	0.997476
SGB.t__SGB4804	-4.24553e-05	0.000172112	0.805639	0.950162	1071.3	5700.28	0.851288	0.991226	-0.00152908	-0.086249	0.0474882	0.706	1
SGB.t__SGB17161_group	2.83406e-06	6.04811e-06	0.640328	0.928701	-16156.7	162233	0.92086	0.991226	-0.00153939	-0.0442568	0.126194	0.762	1
SGB.t__SGB4794	-0.000438114	0.000430927	0.311622	0.916131	104.984	2277.04	0.963314	0.997864	-0.00154631	-0.045726	0.0544881	0.88	1
Genus.g__Anaerofilum	-3.43994e-07	7.25653e-06	0.96228	0.994808	136921	134561	0.311237	0.92577	-0.00158346	-0.19107	0.101206	0.788	1
Species.s__GGB9730_SGB15291	7.57532e-05	0.000589282	0.897956	0.98174	-622.629	1664.05	0.709037	0.986844	-0.00158568	-0.105177	0.0869398	0.942	0.997476
SGB.t__SGB15291	7.57532e-05	0.000589282	0.897956	0.977001	-622.629	1664.05	0.709037	0.991226	-0.00158568	-0.0773595	0.102881	0.972	1
SGB.t__SGB8028_group	-9.20906e-05	0.00029496	0.755492	0.938243	545.17	3326.29	0.870127	0.991226	-0.00168785	-0.00984888	0.436219	0.95	1
Species.s__Streptococcus_anginosus	-9.20906e-05	0.00029496	0.755492	0.931525	545.17	3326.29	0.870127	0.986844	-0.00168785	-0.0105173	0.488569	0.962	0.997476
Species.s__Blautia_wexlerae	-0.0018225	0.00511343	0.722239	0.931525	29.9355	191.875	0.87632	0.986844	-0.00183417	-0.121264	0.0608592	0.876	0.997476
Species.s__Catenibacterium_tridentinum	-0.0001502	0.00161964	0.926288	0.982849	372.666	604.752	0.539077	0.986844	-0.0018818	-0.0810076	0.0469985	0.74	0.997476
SGB.t__SGB6783	-0.0001502	0.00161964	0.926288	0.977187	372.666	604.752	0.539077	0.991226	-0.0018818	-0.0931877	0.0396825	0.732	1
Order.o__OFGB9272	2.66503e-05	4.13904e-05	0.521046	0.883595	-2288.89	23706.2	0.923266	0.969178	-0.00205075	-0.0649688	0.0568456	0.944	0.995238
Family.f__FGB9272	2.66503e-05	4.13904e-05	0.521046	0.839222	-2288.89	23706.2	0.923266	0.97907	-0.00205075	-0.0621211	0.0486028	0.98	0.998
Species.s__GGB9296_SGB14253	2.66503e-05	4.13904e-05	0.521046	0.924335	-2288.89	23706.2	0.923266	0.986844	-0.00205075	-0.0609818	0.062915	0.896	0.997476
SGB.t__SGB14253	2.66503e-05	4.13904e-05	0.521046	0.92341	-2288.89	23706.2	0.923266	0.991226	-0.00205075	-0.0629639	0.0549114	0.972	1
Genus.g__GGB9296	2.66503e-05	4.13904e-05	0.521046	0.841733	-2288.89	23706.2	0.923266	0.986285	-0.00205075	-0.070538	0.0609637	0.94	1
Class.c__CFGB9272	2.66503e-05	4.13904e-05	0.521046	0.881102	-2288.89	23706.2	0.923266	0.96381	-0.00205075	-0.0748463	0.0539759	0.92	0.9881
Class.c__CFGB75721	-9.42456e-05	0.000397557	0.813067	0.922912	679.728	2467.31	0.783478	0.94922	-0.00215368	-0.132489	0.158152	0.894	0.9881
Family.f__FGB75721	-9.42456e-05	0.000397557	0.813067	0.948904	679.728	2467.31	0.783478	0.97907	-0.00215368	-0.144714	0.170003	0.886	0.998
Order.o__OFGB75721	-9.42456e-05	0.000397557	0.813067	0.938767	679.728	2467.31	0.783478	0.969178	-0.00215368	-0.159084	0.175096	0.916	0.995238
Genus.g__GGB9365	3.83868e-05	0.000533043	0.942726	0.991237	-1697.45	1833.38	0.356643	0.92577	-0.00219061	-0.094454	0.13248	0.988	1
Species.s__GGB9634_SGB15093	0.000141983	0.00126101	0.910565	0.982452	-463.754	776.827	0.551803	0.986844	-0.00221365	-0.138867	0.115171	0.852	0.997476
SGB.t__SGB15093	0.000141983	0.00126101	0.910565	0.977187	-463.754	776.827	0.551803	0.991226	-0.00221365	-0.111079	0.109829	0.87	1
SGB.t__SGB14341	3.90412e-05	0.00053307	0.941754	0.977187	-1700.4	1833.26	0.35578	0.991226	-0.00223182	-0.0835477	0.14482	0.978	1
Species.s__GGB9365_SGB14341	3.90412e-05	0.00053307	0.941754	0.982849	-1700.4	1833.26	0.35578	0.986844	-0.00223182	-0.087826	0.134741	0.982	0.997476
SGB.t__SGB1903	-0.000767739	0.000948065	0.419872	0.921792	86.5338	1034.97	0.933526	0.991226	-0.0022335	-0.0839328	0.0796411	0.984	1
SGB.t__SGB14991	-0.000190498	0.000209374	0.364968	0.921792	357.325	4686.46	0.939368	0.991226	-0.00228844	-0.202498	0.100033	0.912	1
Genus.g__GGB9695	4.34824e-05	3.75465e-05	0.249429	0.767437	-1580.17	26133.8	0.9519	0.986285	-0.00230996	-0.0496263	0.183991	0.75	1
Species.s__Desulfovibrio_piger	1.41161e-05	0.000242414	0.953674	0.986322	-4933.48	4019.1	0.222376	0.911332	-0.00234128	-0.298743	0.071519	0.792	0.997476
Species.s__Fusicatenibacter_saccharivorans	-0.000469153	0.00293965	0.873504	0.973575	148.508	333.483	0.657003	0.986844	-0.00234234	-0.179808	0.11367	0.99	0.997476
SGB.t__SGB4874	-0.000469153	0.00293965	0.873504	0.970566	148.508	333.483	0.657003	0.991226	-0.00234234	-0.117578	0.119359	0.998	1
Class.c__CFGB9491	-6.46478e-06	2.42499e-05	0.790303	0.922912	11054.2	40449.7	0.785172	0.94922	-0.00240252	-0.1079	0.0406064	0.614	0.9881
Order.o__OFGB9491	-6.46478e-06	2.42499e-05	0.790303	0.938767	11054.2	40449.7	0.785172	0.969178	-0.00240252	-0.117827	0.0303112	0.666	0.995238
SGB.t__SGB14888	-6.46478e-06	2.42499e-05	0.790303	0.946749	11054.2	40449.7	0.785172	0.991226	-0.00240252	-0.122737	0.0410087	0.646	1
Species.s__GGB9491_SGB14888	-6.46478e-06	2.42499e-05	0.790303	0.943195	11054.2	40449.7	0.785172	0.986844	-0.00240252	-0.133833	0.0338191	0.634	0.997476
Family.f__FGB9491	-6.46478e-06	2.42499e-05	0.790303	0.948904	11054.2	40449.7	0.785172	0.97907	-0.00240252	-0.126726	0.0392139	0.648	0.998
Genus.g__GGB9491	-6.46478e-06	2.42499e-05	0.790303	0.941113	11054.2	40449.7	0.785172	0.986285	-0.00240252	-0.1234	0.0423046	0.666	1
Species.s__GGB9547_SGB14953	2.72133e-06	3.21419e-05	0.932687	0.982849	-27221.8	30412.9	0.372796	0.986844	-0.00249048	-0.0946111	0.0971525	1	1
SGB.t__SGB14953	2.72133e-06	3.21419e-05	0.932687	0.977187	-27221.8	30412.9	0.372796	0.991226	-0.00249048	-0.10185	0.0870197	0.964	1
SGB.t__SGB4819	7.83225e-05	0.000110487	0.479954	0.921792	-947.155	8880.63	0.915267	0.991226	-0.00249398	-0.134798	0.124899	0.916	1
Genus.g__GGB2970	1.26162e-06	1.46024e-05	0.931313	0.987032	-59647.5	66945.3	0.374972	0.936172	-0.00252993	-0.148824	0.13163	1	1
Class.c__CFGB1211	1.26162e-06	1.46024e-05	0.931313	0.979072	-59647.5	66945.3	0.374972	0.854103	-0.00252993	-0.125576	0.118811	0.96	0.9881
Order.o__OFGB1211	1.26162e-06	1.46024e-05	0.931313	0.991397	-59647.5	66945.3	0.374972	0.899933	-0.00252993	-0.123859	0.127476	0.982	0.996
Family.f__FGB1211	1.26162e-06	1.46024e-05	0.931313	0.984094	-59647.5	66945.3	0.374972	0.913458	-0.00252993	-0.149695	0.108897	0.986	0.998
SGB.t__SGB3952	1.26162e-06	1.46024e-05	0.931313	0.977187	-59647.5	66945.3	0.374972	0.991226	-0.00252993	-0.142053	0.149789	0.998	1
Species.s__GGB2970_SGB3952	1.26162e-06	1.46024e-05	0.931313	0.982849	-59647.5	66945.3	0.374972	0.986844	-0.00252993	-0.105408	0.141137	0.982	0.997476
Family.f__FGB58251	-1.16612e-05	0.000125496	0.926142	0.984094	6487.44	7793.31	0.407052	0.941686	-0.00254332	-0.166584	0.0534071	0.576	0.998
Order.o__OFGB58251	-1.16612e-05	0.000125496	0.926142	0.991397	6487.44	7793.31	0.407052	0.926393	-0.00254332	-0.14344	0.059179	0.596	0.995238
Class.c__CFGB58251	-1.16612e-05	0.000125496	0.926142	0.979072	6487.44	7793.31	0.407052	0.878374	-0.00254332	-0.174709	0.0518895	0.632	0.9881
SGB.t__SGB1846	-7.1978e-05	0.000241567	0.766314	0.938243	1070.74	4060.69	0.792539	0.991226	-0.00259102	-0.207447	0.0183082	0.268	1
SGB.t__SGB79840	-3.13021e-06	5.68414e-06	0.583003	0.928701	24676.2	172613	0.886598	0.991226	-0.0025968	-0.0373238	0.144695	0.632	1
Species.s__Intestinimonas_gabonensis	-3.13021e-06	5.68414e-06	0.583003	0.924335	24676.2	172613	0.886598	0.986844	-0.0025968	-0.0324945	0.156979	0.624	0.997476
Species.s__Bacteroides_cellulosilyticus	-0.00165094	0.00160532	0.306094	0.915694	46.9648	611.233	0.9389	0.9881	-0.00260669	-0.035667	0.0583211	0.892	0.997476
Species.s__GGB9762_SGB15377	-1.23464e-05	0.000125346	0.921723	0.982849	6456.82	7802.92	0.409838	0.986844	-0.00268007	-0.152134	0.0678064	0.598	0.997476
Genus.g__GGB9762	-1.23464e-05	0.000125346	0.921723	0.984407	6456.82	7802.92	0.409838	0.941108	-0.00268007	-0.147003	0.0468223	0.58	1
SGB.t__SGB15377	-1.23464e-05	0.000125346	0.921723	0.977187	6456.82	7802.92	0.409838	0.991226	-0.00268007	-0.142865	0.0492781	0.59	1
Species.s__Faecalibacillus_faecis	0.000336685	0.000397574	0.398987	0.924335	-244.794	2467.98	0.921178	0.986844	-0.00277084	-0.0734768	0.095698	0.904	0.997476
SGB.t__SGB6750	0.000336685	0.000397574	0.398987	0.921792	-244.794	2467.98	0.921178	0.991226	-0.00277084	-0.0699522	0.0941168	0.97	1
SGB.t__SGB4037	0.000172822	0.000170918	0.314253	0.916131	-480.374	5740.87	0.933473	0.991226	-0.00279102	-0.0464581	0.0692069	0.882	1
Order.o__Tissierellales	-8.41326e-05	0.000153865	0.58567	0.898935	1022.08	6376.55	0.872963	0.969178	-0.00289092	-0.0390524	0.0880928	0.81	0.995238
Family.f__Peptoniphilaceae	-8.41326e-05	0.000153865	0.58567	0.874208	1022.08	6376.55	0.872963	0.97907	-0.00289092	-0.0401393	0.0669013	0.772	0.998
Genus.g__GGB47687	-7.92352e-05	0.000547471	0.885199	0.970022	1086.88	1789.19	0.544851	0.973826	-0.00289524	-0.0746848	0.142698	0.864	1
Species.s__GGB47687_SGB2286	-7.92352e-05	0.000547471	0.885199	0.977124	1086.88	1789.19	0.544851	0.986844	-0.00289524	-0.0905994	0.170672	0.89	0.997476
SGB.t__SGB2286	-7.92352e-05	0.000547471	0.885199	0.970566	1086.88	1789.19	0.544851	0.991226	-0.00289524	-0.0804438	0.159842	0.808	1
Class.c__CFGB1670	-7.92352e-05	0.000547471	0.885199	0.972138	1086.88	1789.19	0.544851	0.944165	-0.00289524	-0.0806658	0.151004	0.852	0.9881
Family.f__FGB1670	-7.92352e-05	0.000547471	0.885199	0.984094	1086.88	1789.19	0.544851	0.97907	-0.00289524	-0.0713118	0.14608	0.83	0.998
Order.o__OFGB1670	-7.92352e-05	0.000547471	0.885199	0.990223	1086.88	1789.19	0.544851	0.95921	-0.00289524	-0.0832588	0.148808	0.858	0.995238
Class.c__Tissierellia	-8.3625e-05	0.000153891	0.587994	0.883485	1049.08	6375.43	0.869614	0.96381	-0.00294938	-0.0457856	0.093835	0.774	0.9881
SGB.t__SGB4837	-0.00165213	0.00509261	0.746262	0.938243	53.4786	192.611	0.781826	0.991226	-0.00297036	-0.121364	0.0615537	0.808	1
SGB.t__SGB5184	5.45255e-05	8.75052e-05	0.53455	0.928701	-1623.05	11212.5	0.885183	0.991226	-0.0029752	-0.0866503	0.0747465	0.902	1
Genus.g__GGB3819	5.45255e-05	8.75052e-05	0.53455	0.850266	-1623.05	11212.5	0.885183	0.986285	-0.0029752	-0.0952766	0.0598669	0.842	1
Species.s__GGB3819_SGB5184	5.45255e-05	8.75052e-05	0.53455	0.924335	-1623.05	11212.5	0.885183	0.986844	-0.0029752	-0.115271	0.0759645	0.862	0.997476
SGB.t__SGB15374	0.000410853	0.000393774	0.299149	0.916131	-216.503	2491.82	0.930928	0.991226	-0.00299046	-0.165057	0.0753824	0.834	1
Species.s__GGB9760_SGB15374	0.000410853	0.000393774	0.299149	0.915694	-216.503	2491.82	0.930928	0.98752	-0.00299046	-0.199621	0.0761462	0.878	0.997476
Species.s__Oscillospiraceae_bacterium_CLA_AA_H250	0.000396795	0.00175191	0.821254	0.944923	-224.24	559.676	0.689484	0.986844	-0.00299134	-0.114986	0.0892691	0.89	0.997476
SGB.t__SGB14861	0.000396795	0.00175191	0.821254	0.950605	-224.24	559.676	0.689484	0.991226	-0.00299134	-0.104543	0.092785	0.884	1
SGB.t__SGB4547	0.000174532	0.00184285	0.924726	0.977187	-522.889	530.012	0.326126	0.991226	-0.0030681	-0.121912	0.16217	0.948	1
Kingdom.k__Eukaryota	5.45985e-06	3.4521e-05	0.874632	0.874632	-16969.5	28376.4	0.551118	0.551118	-0.00311484	-0.0543103	0.100792	0.874	0.874
Species.s__Alistipes_onderdonkii	-0.00100307	0.00119613	0.403586	0.924335	94.5946	820.301	0.908414	0.986844	-0.00318993	-0.110599	0.11719	0.918	0.997476
SGB.t__SGB2303	-0.00100307	0.00119613	0.403586	0.921792	94.5946	820.301	0.908414	0.991226	-0.00318993	-0.134969	0.113997	0.91	1
SGB.t__SGB7020	-0.000274127	0.00103095	0.790834	0.946749	351.761	951.177	0.712264	0.991226	-0.0032418	-0.111142	0.0257557	0.622	1
Species.s__Lactobacillus_delbrueckii	-0.000274127	0.00103095	0.790834	0.943195	351.761	951.177	0.712264	0.986844	-0.0032418	-0.11202	0.0368147	0.672	0.997476
SGB.t__SGB1815	-0.000469748	0.00202819	0.817287	0.950605	208.647	483.379	0.666885	0.991226	-0.00329506	-0.111481	0.0442033	0.608	1
Species.s__Phocaeicola_dorei	-0.000469748	0.00202819	0.817287	0.944923	208.647	483.379	0.666885	0.986844	-0.00329506	-0.0985126	0.0477458	0.68	0.997476
Species.s__Ruminococcus_bromii	-0.00497577	0.0114314	0.66425	0.924335	19.9744	85.816	0.816402	0.986844	-0.00334134	-0.113688	0.0840141	0.944	0.997476
Species.s__Oscillibacter_valericigenes	5.28198e-05	0.000384341	0.890952	0.977833	-1897.44	2546.35	0.457839	0.986844	-0.00336938	-0.156455	0.0972339	0.882	0.997476
Species.s__GGB42389_SGB59559	3.87513e-05	3.10593e-05	0.214907	0.876143	-2683.56	31591.7	0.932467	0.98752	-0.0034961	-0.0446705	0.129462	0.874	0.997476
Order.o__OFGB40183	3.87513e-05	3.10593e-05	0.214907	0.822438	-2683.56	31591.7	0.932467	0.969178	-0.0034961	-0.0506068	0.149081	0.944	0.995238
Genus.g__GGB42389	3.87513e-05	3.10593e-05	0.214907	0.737062	-2683.56	31591.7	0.932467	0.986285	-0.0034961	-0.0472266	0.142083	0.924	1
Class.c__CFGB40183	3.87513e-05	3.10593e-05	0.214907	0.832801	-2683.56	31591.7	0.932467	0.96381	-0.0034961	-0.0466159	0.153189	0.988	0.996
SGB.t__SGB59559	3.87513e-05	3.10593e-05	0.214907	0.88745	-2683.56	31591.7	0.932467	0.991226	-0.0034961	-0.0549918	0.152577	0.928	1
Family.f__FGB40183	3.87513e-05	3.10593e-05	0.214907	0.769016	-2683.56	31591.7	0.932467	0.97907	-0.0034961	-0.0473313	0.13886	0.886	0.998
Species.s__GGB2987_SGB3969	2.6129e-05	3.89656e-05	0.503956	0.924335	-4005.67	25179.4	0.873908	0.986844	-0.00351871	-0.0484602	0.19115	0.846	0.997476
SGB.t__SGB3969	2.6129e-05	3.89656e-05	0.503956	0.921792	-4005.67	25179.4	0.873908	0.991226	-0.00351871	-0.0580422	0.203658	0.844	1
Genus.g__GGB2987	2.6129e-05	3.89656e-05	0.503956	0.841733	-4005.67	25179.4	0.873908	0.986285	-0.00351871	-0.0553418	0.194567	0.836	1
Class.c__Firmicutes_unclassified	0.000737209	0.000656665	0.26412	0.832801	-145.544	1494.23	0.922591	0.96381	-0.00360722	-0.132829	0.111054	0.95	0.9881
Family.f__Firmicutes_unclassified	0.000737209	0.000656665	0.26412	0.769016	-145.544	1494.23	0.922591	0.97907	-0.00360722	-0.117243	0.12785	0.982	0.998
Order.o__Firmicutes_unclassified	0.000737209	0.000656665	0.26412	0.822438	-145.544	1494.23	0.922591	0.969178	-0.00360722	-0.12304	0.117993	0.944	0.995238
SGB.t__SGB6768	0.000348319	0.000230847	0.134306	0.846975	-309.136	4250.55	0.942161	0.991917	-0.00362003	-0.0320749	0.0758356	0.946	1
SGB.t__SGB4816	3.37924e-05	0.000482925	0.944346	0.977187	-3235.67	2007.21	0.109958	0.901364	-0.00367595	-0.245996	0.0974188	0.924	1
SGB.t__SGB5043	2.28847e-05	0.000147742	0.877197	0.970566	-4872.6	6624.61	0.463657	0.991226	-0.0037488	-0.115953	0.0787954	0.94	1
Species.s__Lawsonibacter_hominis	-3.98708e-06	1.76239e-05	0.821457	0.944923	28601.9	55607.2	0.608084	0.986844	-0.00383385	-0.148348	0.0363323	0.528	0.997476
SGB.t__SGB15131	-3.98708e-06	1.76239e-05	0.821457	0.950605	28601.9	55607.2	0.608084	0.991226	-0.00383385	-0.151438	0.0326239	0.522	1
Genus.g__Eubacteriaceae_unclassified	-9.83631e-05	0.000311423	0.752737	0.934176	1161.52	3148.82	0.712965	0.985693	-0.00384099	-0.0852698	0.0799005	0.834	1
Species.s__Megamonas_funiformis	0.000358673	0.000354735	0.314271	0.915694	-331.471	2765.96	0.904839	0.986844	-0.00399696	-0.0633062	0.233469	0.814	0.997476
Genus.g__Megamonas	0.000358673	0.000354735	0.314271	0.815966	-331.471	2765.96	0.904839	0.986285	-0.00399696	-0.0857376	0.246952	0.902	1
SGB.t__SGB6962	0.000358673	0.000354735	0.314271	0.916131	-331.471	2765.96	0.904839	0.991226	-0.00399696	-0.066462	0.217007	0.848	1
Family.f__Christensenellaceae	0.000100751	6.58932e-05	0.129243	0.732119	-1182.96	14891.1	0.936833	0.97907	-0.00400684	-0.0988091	0.235425	0.9	0.998
Species.s__GGB9240_SGB14182	3.9552e-05	5.78381e-05	0.495569	0.924335	-3026.49	16962.9	0.858738	0.986844	-0.00402433	-0.0753971	0.0292815	0.608	0.997476
Genus.g__GGB9240	3.9552e-05	5.78381e-05	0.495569	0.841733	-3026.49	16962.9	0.858738	0.986285	-0.00402433	-0.080232	0.0347764	0.562	1
SGB.t__SGB14182	3.9552e-05	5.78381e-05	0.495569	0.921792	-3026.49	16962.9	0.858738	0.991226	-0.00402433	-0.0758103	0.0346532	0.582	1
Species.s__GGB13489_SGB15224	9.57961e-05	0.000129588	0.461399	0.924335	-1263.46	7571.05	0.867785	0.986844	-0.00406908	-0.0935797	0.0710628	0.838	0.997476
Genus.g__GGB13489	9.57961e-05	0.000129588	0.461399	0.84152	-1263.46	7571.05	0.867785	0.986285	-0.00406908	-0.0904234	0.0814674	0.846	1
SGB.t__SGB15224	9.57961e-05	0.000129588	0.461399	0.921792	-1263.46	7571.05	0.867785	0.991226	-0.00406908	-0.0871142	0.106476	0.85	1
Species.s__Actinomyces_bouchesdurhonensis	5.30685e-05	4.79892e-05	0.271299	0.90538	-2308.7	20446.1	0.910312	0.986844	-0.00411898	-0.103885	0.150663	0.722	0.997476
SGB.t__SGB17152	5.30685e-05	4.79892e-05	0.271299	0.916131	-2308.7	20446.1	0.910312	0.991226	-0.00411898	-0.0851087	0.129255	0.74	1
Order.o__OFGB1249	6.93626e-05	0.000147843	0.639916	0.916627	-1796	6634.8	0.787158	0.969178	-0.0041881	-0.1377	0.10911	0.992	0.996
Class.c__CFGB1249	6.93626e-05	0.000147843	0.639916	0.906801	-1796	6634.8	0.787158	0.94922	-0.0041881	-0.113669	0.119001	0.996	0.996
Family.f__FGB1249	6.93626e-05	0.000147843	0.639916	0.905937	-1796	6634.8	0.787158	0.97907	-0.0041881	-0.124928	0.119268	0.998	0.998
Species.s__Christensenella_minuta	4.19894e-06	1.34468e-05	0.755454	0.931525	-29829.6	72914.8	0.683298	0.986844	-0.00421088	-0.0461486	0.218185	0.712	0.997476
SGB.t__SGB14142	4.19894e-06	1.34468e-05	0.755454	0.938243	-29829.6	72914.8	0.683298	0.991226	-0.00421088	-0.0440398	0.231363	0.692	1
Genus.g__GGB9782	4.52889e-05	4.46514e-05	0.312761	0.815966	-2801.56	21974.1	0.898793	0.986285	-0.00426558	-0.23421	0.0809231	0.702	1
Species.s__GGB9782_SGB15403	4.52889e-05	4.46514e-05	0.312761	0.915694	-2801.56	21974.1	0.898793	0.986844	-0.00426558	-0.314171	0.0655095	0.696	0.997476
SGB.t__SGB15403	4.52889e-05	4.46514e-05	0.312761	0.916131	-2801.56	21974.1	0.898793	0.991226	-0.00426558	-0.258762	0.0780508	0.698	1
Species.s__Faecalicatena_contorta	3.71702e-05	2.73067e-05	0.176334	0.872554	-3487.17	35932.8	0.922874	0.986844	-0.00435767	-0.15299	0.175834	0.96	0.997476
Species.s__Dorea_longicatena	0.00149047	0.00249383	0.55134	0.924335	-88.6919	393.376	0.822057	0.986844	-0.00444419	-0.188308	0.0644119	0.76	0.997476
Family.f__Eubacteriaceae	0.00621196	0.00359542	0.0869464	0.732119	-21.5469	272.909	0.937221	0.97907	-0.00449986	-0.161664	0.156463	0.946	0.998
SGB.t__SGB8067	-7.73649e-06	1.70271e-05	0.650495	0.928701	17352.6	57604	0.763828	0.991226	-0.00451331	-0.0178737	0.159193	0.86	1
Species.s__Streptococcus_sp_F0442	-7.73649e-06	1.70271e-05	0.650495	0.924335	17352.6	57604	0.763828	0.986844	-0.00451331	-0.0196666	0.155282	0.844	0.997476
SGB.t__SGB3926_group	0.000347219	0.000986194	0.725477	0.938243	-387.113	994.27	0.697811	0.991226	-0.00451884	-0.0878798	0.0684109	0.92	1
Species.s__Mogibacterium_kristiansenii	0.000347219	0.000986194	0.725477	0.931525	-387.113	994.27	0.697811	0.986844	-0.00451884	-0.083121	0.0768482	0.95	0.997476
Genus.g__Mogibacterium	0.000383461	0.000989989	0.699282	0.912747	-351.319	990.58	0.723556	0.985693	-0.00452907	-0.0948546	0.0631985	0.878	1
Species.s__Actinomyces_sp_ph3	7.54867e-06	8.99962e-06	0.403482	0.924335	-17872.2	109019	0.870095	0.986844	-0.00453561	-0.227262	0.0909115	0.898	0.997476
SGB.t__SGB17137_group	7.54867e-06	8.99962e-06	0.403482	0.921792	-17872.2	109019	0.870095	0.991226	-0.00453561	-0.232518	0.0876125	0.972	1
Family.f__Eubacteriales_Family_XIII_Incertae_Sedis	0.000871253	0.00122077	0.476986	0.825506	-157.982	803.651	0.844536	0.97907	-0.00462742	-0.080354	0.0981022	0.88	0.998
SGB.t__SGB6846	1.88656e-05	3.80394e-05	0.620957	0.928701	-7552.84	25785.1	0.770165	0.991226	-0.00479035	-0.155509	0.0694419	0.666	1
Species.s__Turicibacter_sanguinis	1.88656e-05	3.80394e-05	0.620957	0.924335	-7552.84	25785.1	0.770165	0.986844	-0.00479035	-0.156511	0.0499847	0.668	0.997476
Genus.g__Oscillospiraceae_unclassified	0.00248308	0.00263645	0.348424	0.815966	-58.1956	372.143	0.876034	0.986285	-0.0048581	-0.228747	0.109314	0.806	1
Genus.g__GGB3363	0.000160493	0.000384529	0.677248	0.901223	-921.998	2550.24	0.718427	0.985693	-0.00497477	-0.0326158	0.196129	0.614	1
Genus.g__Flavonifractor	-0.000207649	0.00040413	0.608449	0.880712	724.463	2427.03	0.765913	0.986285	-0.00505745	-0.130599	0.0923526	0.888	1
SGB.t__SGB15132	-0.000202297	0.000402818	0.616565	0.928701	744.313	2434.88	0.760448	0.991226	-0.00506211	-0.136254	0.0724282	0.926	1
Species.s__Flavonifractor_plautii	-0.000202297	0.000402818	0.616565	0.924335	744.313	2434.88	0.760448	0.986844	-0.00506211	-0.133373	0.0860947	0.866	0.997476
SGB.t__SGB15149	-6.07964e-06	4.8946e-05	0.901383	0.977187	25200.6	19896.2	0.2081	0.952636	-0.0051508	-0.126222	0.104232	0.856	1
Species.s__Pseudoflavonifractor_phocaeensis	-6.07964e-06	4.8946e-05	0.901383	0.98174	25200.6	19896.2	0.2081	0.911332	-0.0051508	-0.139965	0.139238	0.864	0.997476
Species.s__GGB9690_SGB15196	4.63723e-05	8.77857e-05	0.598434	0.924335	-3333.91	11173.1	0.765997	0.986844	-0.00519755	-0.084624	0.117926	0.97	0.997476
Genus.g__GGB9690	4.63723e-05	8.77857e-05	0.598434	0.876798	-3333.91	11173.1	0.765997	0.986285	-0.00519755	-0.0757948	0.137545	0.996	1
SGB.t__SGB15196	4.63723e-05	8.77857e-05	0.598434	0.928701	-3333.91	11173.1	0.765997	0.991226	-0.00519755	-0.0722335	0.113769	0.998	1
Genus.g__Fusicatenibacter	-0.000806891	0.00297645	0.786847	0.941113	193.726	329.129	0.557392	0.973826	-0.0052552	-0.14292	0.114341	0.97	1
Genus.g__Eggerthella	-0.000275344	0.000943336	0.770946	0.934176	577.959	1038.66	0.57909	0.979189	-0.00535006	-0.187261	0.0807438	0.798	1
SGB.t__SGB14895	5.6028e-06	2.44788e-05	0.819401	0.950605	-28685.5	39987.8	0.474747	0.991226	-0.00540323	-0.0336396	0.158334	0.716	1
Species.s__Clostridia_bacterium_UC5_1_1E11	5.6028e-06	2.44788e-05	0.819401	0.944923	-28685.5	39987.8	0.474747	0.986844	-0.00540323	-0.0392698	0.135557	0.784	0.997476
Species.s__Eggerthella_lenta	-0.000277432	0.000943382	0.76927	0.933533	579.877	1038.6	0.577811	0.986844	-0.00540852	-0.178602	0.09796	0.792	0.997476
SGB.t__SGB14809	-0.000277432	0.000943382	0.76927	0.938243	579.877	1038.6	0.577811	0.991226	-0.00540852	-0.184394	0.0877678	0.782	1
Species.s__Bacteroides_uniformis	0.000681015	0.00352087	0.846998	0.955161	-236.445	277.739	0.396527	0.986844	-0.00541344	-0.145536	0.103667	0.814	0.997476
SGB.t__SGB1836	0.000681015	0.00352087	0.846998	0.956938	-236.445	277.739	0.396527	0.991226	-0.00541344	-0.16974	0.103381	0.83	1
SGB.t__SGB5121	0.000379108	0.0016319	0.816744	0.950605	-431.718	599.816	0.473277	0.991226	-0.00550236	-0.105124	0.0627193	0.92	1
Genus.g__GGB9551	6.92723e-05	3.77971e-05	0.0696479	0.721693	-2364.94	25960	0.927587	0.986285	-0.00550764	-0.286081	0.151031	0.81	1
Order.o__OFGB3043	6.92723e-05	3.77971e-05	0.0696479	0.574595	-2364.94	25960	0.927587	0.969178	-0.00550764	-0.286534	0.192477	0.882	0.995238
Family.f__FGB3043	6.92723e-05	3.77971e-05	0.0696479	0.719695	-2364.94	25960	0.927587	0.97907	-0.00550764	-0.282705	0.153965	0.786	0.998
SGB.t__SGB14958	6.92723e-05	3.77971e-05	0.0696479	0.838189	-2364.94	25960	0.927587	0.991226	-0.00550764	-0.292541	0.142578	0.82	1
Class.c__CFGB3043	6.92723e-05	3.77971e-05	0.0696479	0.658977	-2364.94	25960	0.927587	0.96381	-0.00550764	-0.31143	0.138195	0.796	0.9881
Species.s__GGB9551_SGB14958	6.92723e-05	3.77971e-05	0.0696479	0.807888	-2364.94	25960	0.927587	0.98752	-0.00550764	-0.303649	0.133693	0.828	0.997476
Genus.g__Anaerobutyricum	0.000516353	0.00131397	0.695129	0.910521	-317.884	746.141	0.670953	0.985693	-0.00551824	-0.111927	0.102916	0.908	1
SGB.t__SGB17237	-0.000248337	0.00153646	0.871906	0.970566	665.24	635.334	0.297471	0.977857	-0.00555399	-0.106114	0.164953	0.95	1
Species.s__Bifidobacterium_pseudocatenulatum	-0.000248337	0.00153646	0.871906	0.973575	665.24	635.334	0.297471	0.961392	-0.00555399	-0.096118	0.148659	0.956	0.997476
Order.o__OFGB2890	6.95863e-06	1.52343e-05	0.648768	0.916627	-23750.7	64369	0.712887	0.969178	-0.00555631	-0.23291	0.0607608	0.558	0.995238
Family.f__FGB2890	6.95863e-06	1.52343e-05	0.648768	0.905937	-23750.7	64369	0.712887	0.97907	-0.00555631	-0.276983	0.069131	0.626	0.998
Class.c__CFGB2890	6.95863e-06	1.52343e-05	0.648768	0.906801	-23750.7	64369	0.712887	0.94922	-0.00555631	-0.248027	0.0648715	0.574	0.9881
SGB.t__SGB4563	0.00161678	0.0058276	0.781986	0.943882	-102.413	168.083	0.543642	0.991226	-0.00556662	-0.218517	0.0451516	0.774	1
Species.s__Mediterraneibacter_faecis	0.00161678	0.0058276	0.781986	0.937078	-102.413	168.083	0.543642	0.986844	-0.00556662	-0.200701	0.0442121	0.808	0.997476
Class.c__CFGB3004	6.16107e-06	7.88127e-06	0.436113	0.832801	-27139.1	124476	0.827832	0.96381	-0.0056213	-0.125165	0.102948	0.846	0.9881
Genus.g__GGB58158	6.16107e-06	7.88127e-06	0.436113	0.833521	-27139.1	124476	0.827832	0.986285	-0.0056213	-0.114557	0.113887	0.904	1
Species.s__GGB58158_SGB79798	6.16107e-06	7.88127e-06	0.436113	0.924335	-27139.1	124476	0.827832	0.986844	-0.0056213	-0.111062	0.108022	0.83	0.997476
SGB.t__SGB79798	6.16107e-06	7.88127e-06	0.436113	0.921792	-27139.1	124476	0.827832	0.991226	-0.0056213	-0.0995834	0.0852069	0.9	1
Family.f__FGB3004	6.16107e-06	7.88127e-06	0.436113	0.812085	-27139.1	124476	0.827832	0.97907	-0.0056213	-0.110752	0.129528	0.908	0.998
Order.o__OFGB3004	6.16107e-06	7.88127e-06	0.436113	0.829899	-27139.1	124476	0.827832	0.969178	-0.0056213	-0.112425	0.100582	0.846	0.995238
SGB.t__SGB1861	-0.00078908	0.000736193	0.286226	0.916131	212.656	1332.71	0.873529	0.991226	-0.00564137	-0.0777903	0.0483437	0.664	1
Species.s__Bacteroides_thetaiotaomicron	-0.00078908	0.000736193	0.286226	0.915694	212.656	1332.71	0.873529	0.986844	-0.00564137	-0.077186	0.063092	0.66	0.997476
SGB.t__SGB4537	-0.000153642	0.000959231	0.873051	0.970566	1121.82	1017.08	0.272557	0.96702	-0.00579453	-0.218409	0.111797	0.908	1
Species.s__Anaerobutyricum_soehngenii	-0.000153642	0.000959231	0.873051	0.973575	1121.82	1017.08	0.272557	0.950696	-0.00579453	-0.233586	0.131826	0.91	0.997476
Genus.g__Mediterraneibacter	0.00563966	0.00926422	0.543987	0.850266	-30.7721	105.876	0.771897	0.986285	-0.00583441	-0.123741	0.0429089	0.722	1
Species.s__Segatella_brunsvicensis	6.48615e-05	0.000318625	0.839082	0.954519	-2718.17	3068.2	0.377686	0.986844	-0.0059272	-0.163146	0.0712497	0.844	0.997476
SGB.t__SGB1613	6.48615e-05	0.000318625	0.839082	0.955768	-2718.17	3068.2	0.377686	0.991226	-0.0059272	-0.163154	0.0767467	0.862	1
SGB.t__SGB15101	4.48888e-05	8.22004e-05	0.586151	0.928701	-3943.19	11931.1	0.741683	0.991226	-0.00595075	-0.106419	0.10285	0.962	1
Species.s__GGB9634_SGB15101	4.48888e-05	8.22004e-05	0.586151	0.924335	-3943.19	11931.1	0.741683	0.986844	-0.00595075	-0.088224	0.0934155	0.934	0.997476
Class.c__CFGB1380	0.000198666	0.000385458	0.607346	0.889328	-897.195	2544.17	0.72506	0.94922	-0.00599233	-0.0409336	0.166792	0.69	0.9881
Order.o__OFGB1380	0.000198666	0.000385458	0.607346	0.911018	-897.195	2544.17	0.72506	0.969178	-0.00599233	-0.0419279	0.213368	0.728	0.995238
Family.f__FGB1380	0.000198666	0.000385458	0.607346	0.8798	-897.195	2544.17	0.72506	0.97907	-0.00599233	-0.0471397	0.217036	0.712	0.998
Species.s__Clostridiaceae_unclassified_SGB15090	-0.000241345	0.000730493	0.74176	0.931525	764.053	1341.2	0.570113	0.986844	-0.00619938	-0.108352	0.0882363	0.844	0.997476
SGB.t__SGB15090	-0.000241345	0.000730493	0.74176	0.938243	764.053	1341.2	0.570113	0.991226	-0.00619938	-0.0881125	0.0822539	0.88	1
Species.s__Blautia_sp_OF03_15BH	-7.49864e-05	7.86081e-05	0.34229	0.924335	2544.44	12480.4	0.838845	0.986844	-0.00641448	-0.0974704	0.0827363	0.888	0.997476
SGB.t__SGB4779	-7.49864e-05	7.86081e-05	0.34229	0.921792	2544.44	12480.4	0.838845	0.991226	-0.00641448	-0.133741	0.0692975	0.79	1
Genus.g__Intestinimonas	2.51666e-05	8.11807e-05	0.757164	0.934176	-7583.7	12064.6	0.530981	0.973175	-0.0064164	-0.085936	0.136827	0.972	1
SGB.t__SGB4652	5.44834e-05	0.000533854	0.918904	0.977187	-3521.43	1805.64	0.0538137	0.901364	-0.00645013	-0.244771	0.139003	0.976	1
Species.s__Clostridium_sp_AM49_4BH	5.44834e-05	0.000533854	0.918904	0.982849	-3521.43	1805.64	0.0538137	0.856254	-0.00645013	-0.274804	0.136097	0.988	0.997476
Species.s__Coprobacter_secundus	-0.000179664	0.000257829	0.487432	0.924335	1073.53	3804.38	0.778359	0.986844	-0.00648427	-0.0507173	0.118214	0.57	0.997476
SGB.t__SGB1962	-0.000179664	0.000257829	0.487432	0.921792	1073.53	3804.38	0.778359	0.991226	-0.00648427	-0.0515201	0.120444	0.562	1
Species.s__Streptococcus_mitis	3.41403e-05	2.99809e-05	0.25738	0.900829	-5683.37	32724.5	0.862457	0.986844	-0.00652318	-0.291585	0.191948	0.852	0.997476
Order.o__Veillonellales	0.000972998	0.00223803	0.664622	0.916627	-201.81	438.002	0.645931	0.969178	-0.00660146	-0.125898	0.0541124	0.656	0.995238
Family.f__Veillonellaceae	0.000972998	0.00223803	0.664622	0.910462	-201.81	438.002	0.645931	0.97907	-0.00660146	-0.15273	0.0579955	0.706	0.998
SGB.t__SGB1860	-0.000149729	0.000282917	0.597752	0.928701	1343.51	3465.85	0.699067	0.991226	-0.00676286	-0.0784052	0.0261162	0.538	1
Species.s__Bacteroides_faecis	-0.000149729	0.000282917	0.597752	0.924335	1343.51	3465.85	0.699067	0.986844	-0.00676286	-0.0830827	0.0254666	0.568	0.997476
Species.s__Enterocloster_hominis	0.000159985	0.000337898	0.63685	0.924335	-1266.68	2901.35	0.663312	0.986844	-0.00681289	-0.152751	0.0339478	0.584	0.997476
SGB.t__SGB4721	0.000159985	0.000337898	0.63685	0.928701	-1266.68	2901.35	0.663312	0.991226	-0.00681289	-0.149701	0.0353425	0.59	1
Genus.g__Brotolimicola	-0.00121917	0.00109152	0.266544	0.780743	166.563	898.827	0.853342	0.986285	-0.00682697	-0.0925454	0.0385336	0.692	1
SGB.t__SGB4914	-0.00121917	0.00109152	0.266544	0.916131	166.563	898.827	0.853342	0.991226	-0.00682697	-0.100435	0.0303455	0.716	1
Species.s__Brotolimicola_acetigignens	-0.00121917	0.00109152	0.266544	0.905303	166.563	898.827	0.853342	0.986844	-0.00682697	-0.109391	0.0463254	0.746	0.997476
Species.s__Ruminococcus_SGB4421	0.000345131	0.00110901	0.756255	0.931525	-595.559	882.888	0.501439	0.986844	-0.00691026	-0.0631209	0.0822534	0.976	0.997476
SGB.t__SGB4421	0.000345131	0.00110901	0.756255	0.938243	-595.559	882.888	0.501439	0.991226	-0.00691026	-0.0654221	0.0845886	0.99	1
Family.f__FGB38642	-0.000844642	0.00134251	0.530605	0.839222	244.19	730.517	0.738842	0.97907	-0.00693405	-0.0691219	0.0919245	0.994	0.998
Class.c__CFGB38642	-0.000844642	0.00134251	0.530605	0.881102	244.19	730.517	0.738842	0.94922	-0.00693405	-0.0613675	0.0878233	0.944	0.9881
Order.o__OFGB38642	-0.000844642	0.00134251	0.530605	0.883595	244.19	730.517	0.738842	0.969178	-0.00693405	-0.0715155	0.101506	0.936	0.995238
SGB.t__SGB4953	3.38423e-05	7.97842e-05	0.6723	0.928701	-6094.71	12284.4	0.620837	0.991226	-0.00693424	-0.144937	0.0291077	0.64	1
SGB.t__SGB4922	6.32429e-05	0.000420332	0.880688	0.970566	-3304.41	2312.09	0.155919	0.901364	-0.00702573	-0.383411	0.107692	0.92	1
SGB.t__SGB15300	0.000479269	0.00268379	0.858609	0.963013	-439.396	363.099	0.228946	0.955199	-0.00707981	-0.24536	0.0772541	0.824	1
Species.s__Dorea_formicigenerans	0.000294019	0.000863008	0.73401	0.931525	-718.566	1134.85	0.527991	0.986844	-0.00710279	-0.141781	0.0675059	0.784	0.997476
SGB.t__SGB4575	0.000294019	0.000863008	0.73401	0.938243	-718.566	1134.85	0.527991	0.991226	-0.00710279	-0.140454	0.0924917	0.78	1
Genus.g__Dorea	0.00230146	0.00315436	0.467236	0.84152	-92.232	310.948	0.767346	0.986285	-0.00713627	-0.206719	0.0608124	0.73	1
SGB.t__SGB14826	-3.55194e-05	0.000175252	0.839777	0.955768	6103.89	5567.31	0.27542	0.96702	-0.00728883	-0.117962	0.0997276	0.872	1
Species.s__Senegalimassilia_SGB14826	-3.55194e-05	0.000175252	0.839777	0.954519	6103.89	5567.31	0.27542	0.950696	-0.00728883	-0.126973	0.0831064	0.808	0.997476
SGB.t__SGB15225	1.17092e-05	5.68468e-05	0.837202	0.955768	-18547.3	17166.2	0.282415	0.96702	-0.00730121	-0.125738	0.104571	0.956	1
Genus.g__GGB9767	-7.02844e-05	0.00011651	0.547634	0.851235	3116.43	8416.5	0.711923	0.985693	-0.00736379	-0.197058	0.0912864	0.862	1
SGB.t__SGB9203	-2.23157e-05	2.96028e-05	0.452618	0.921792	9942.99	33133.1	0.7647	0.991226	-0.00745955	-0.0609547	0.0244394	0.56	1
Species.s__Victivallis_lenta	-2.23157e-05	2.96028e-05	0.452618	0.924335	9942.99	33133.1	0.7647	0.986844	-0.00745955	-0.0631993	0.0287099	0.61	0.997476
SGB.t__SGB1844	-0.00152656	0.00160196	0.342793	0.921792	146.266	612.365	0.811684	0.991226	-0.00750658	-0.0434647	0.0383472	0.58	1
Order.o__Candidatus_Borkfalkiales	3.86771e-05	2.68063e-05	0.152015	0.757086	-5789.62	36600.9	0.874617	0.969178	-0.00752819	-0.178454	0.0946524	0.864	0.995238
Family.f__Candidatus_Borkfalkiaceae	3.86771e-05	2.68063e-05	0.152015	0.732119	-5789.62	36600.9	0.874617	0.97907	-0.00752819	-0.196377	0.0922467	0.804	0.998
SGB.t__SGB1776	7.03367e-06	1.5601e-05	0.65302	0.928701	-31990.4	62819.3	0.61165	0.991226	-0.00756461	-0.208499	0.014263	0.27	1
Species.s__Sanguibacteroides_justesenii	7.03367e-06	1.5601e-05	0.65302	0.924335	-31990.4	62819.3	0.61165	0.986844	-0.00756461	-0.188018	0.0153896	0.282	0.997476
Genus.g__Sanguibacteroides	7.03367e-06	1.5601e-05	0.65302	0.897195	-31990.4	62819.3	0.61165	0.985693	-0.00756461	-0.200823	0.0111646	0.262	1
SGB.t__SGB15053	0.000124084	0.000376926	0.742653	0.938243	-1817.02	2597.25	0.485728	0.991226	-0.00757989	-0.178077	0.0895703	0.834	1
Species.s__GGB9758_SGB15368	-0.000923517	0.00133061	0.489165	0.924335	247.105	737.052	0.738097	0.986844	-0.00767206	-0.0788666	0.0961654	0.988	0.997476
SGB.t__SGB15368	-0.000923517	0.00133061	0.489165	0.921792	247.105	737.052	0.738097	0.991226	-0.00767206	-0.0728602	0.0929144	0.918	1
Genus.g__GGB9758	-0.000923517	0.00133061	0.489165	0.841733	247.105	737.052	0.738097	0.986285	-0.00767206	-0.0677614	0.0874289	0.936	1
Species.s__GGB9509_SGB14906	0.000300745	0.000172528	0.0842033	0.807888	-759.353	5687.01	0.894035	0.986844	-0.00767766	-0.0852382	0.128314	0.802	0.997476
SGB.t__SGB14906	0.000300745	0.000172528	0.0842033	0.838189	-759.353	5687.01	0.894035	0.991226	-0.00767766	-0.0944546	0.12219	0.754	1
Species.s__Lachnoclostridium_sp_An138	-4.9943e-06	7.79018e-06	0.52284	0.924335	46793.7	125877	0.710835	0.986844	-0.00785684	-0.158306	0.0791353	0.896	0.997476
SGB.t__SGB4774	-4.9943e-06	7.79018e-06	0.52284	0.92341	46793.7	125877	0.710835	0.991226	-0.00785684	-0.173101	0.0780311	0.85	1
SGB.t__SGB8047_group	2.3665e-06	7.034e-06	0.737207	0.938243	-99509.2	139163	0.476161	0.991226	-0.0079169	-0.168139	0.0683856	0.824	1
Species.s__Streptococcus_sanguinis	2.3665e-06	7.034e-06	0.737207	0.931525	-99509.2	139163	0.476161	0.986844	-0.0079169	-0.238415	0.0545506	0.742	0.997476
SGB.t__SGB1832	0.000208805	0.000543394	0.701554	0.938243	-1131.57	1802.4	0.53149	0.991226	-0.00794344	-0.217264	0.0217384	0.67	1
Species.s__Bacteroides_clarus	0.000208805	0.000543394	0.701554	0.931525	-1131.57	1802.4	0.53149	0.986844	-0.00794344	-0.266862	0.0256345	0.688	0.997476
Species.s__GGB51884_SGB49168	-9.03231e-06	1.31066e-05	0.492239	0.924335	26306.2	74822.9	0.725858	0.986844	-0.00798809	-0.104346	0.0787892	0.886	0.997476
Order.o__OFGB32970	-9.03231e-06	1.31066e-05	0.492239	0.854942	26306.2	74822.9	0.725858	0.969178	-0.00798809	-0.0888532	0.106899	0.984	0.996
Genus.g__GGB51884	-9.03231e-06	1.31066e-05	0.492239	0.841733	26306.2	74822.9	0.725858	0.985693	-0.00798809	-0.07889	0.0863108	0.84	1
SGB.t__SGB49168	-9.03231e-06	1.31066e-05	0.492239	0.921792	26306.2	74822.9	0.725858	0.991226	-0.00798809	-0.0790795	0.0856271	0.876	1
Class.c__CFGB32970	-9.03231e-06	1.31066e-05	0.492239	0.852753	26306.2	74822.9	0.725858	0.94922	-0.00798809	-0.0791936	0.106683	0.862	0.9881
Family.f__FGB32970	-9.03231e-06	1.31066e-05	0.492239	0.825506	26306.2	74822.9	0.725858	0.97907	-0.00798809	-0.104694	0.0802389	0.876	0.998
SGB.t__SGB4813	-0.000193211	0.000418444	0.645216	0.928701	1238.15	2341.88	0.598131	0.991226	-0.00804249	-0.122567	0.0870665	0.862	1
Genus.g__Faecalicatena	-0.000859696	0.000927156	0.355909	0.815966	279.252	1057.99	0.79234	0.986285	-0.008071	-0.189004	0.110894	0.948	1
SGB.t__SGB15198	3.56342e-05	0.000139059	0.798252	0.949962	-6760.76	7025.46	0.338099	0.991226	-0.00809932	-0.0697913	0.141741	0.934	1
Genus.g__GGB9691	3.56342e-05	0.000139059	0.798252	0.941113	-6760.76	7025.46	0.338099	0.92577	-0.00809932	-0.0748958	0.135012	0.93	1
Species.s__GGB9691_SGB15198	3.56342e-05	0.000139059	0.798252	0.944054	-6760.76	7025.46	0.338099	0.986844	-0.00809932	-0.0794294	0.1177	0.956	0.997476
Genus.g__GGB4569	-0.00031732	0.00178776	0.859458	0.968058	772.409	543.671	0.158359	0.767549	-0.00824006	-0.216667	0.100082	0.79	1
SGB.t__SGB14822	0.000205555	0.000245761	0.404811	0.921792	-1196.62	3991	0.764901	0.991226	-0.00826929	-0.208651	0.0308106	0.472	1
Species.s__Senegalimassilia_faecalis	0.000205555	0.000245761	0.404811	0.924335	-1196.62	3991	0.764901	0.986844	-0.00826929	-0.21634	0.0220475	0.496	0.997476
Species.s__Parabacteroides_distasonis	-0.000544728	0.000681038	0.425587	0.924335	454.675	1440.13	0.752844	0.986844	-0.00832657	-0.093242	0.07298	0.816	0.997476
SGB.t__SGB1934	-0.000544728	0.000681038	0.425587	0.921792	454.675	1440.13	0.752844	0.991226	-0.00832657	-0.0931231	0.0860261	0.818	1
Class.c__Negativicutes	0.00150148	0.00265615	0.573074	0.881102	-166.022	369.07	0.653754	0.94922	-0.00838055	-0.139909	0.0767499	0.718	0.9881
SGB.t__SGB1812	0.000728249	0.00212372	0.732344	0.938243	-343.996	460.821	0.457043	0.991226	-0.00842207	-0.164244	0.0785524	0.866	1
Species.s__Phocaeicola_massiliensis	0.000728249	0.00212372	0.732344	0.931525	-343.996	460.821	0.457043	0.986844	-0.00842207	-0.150309	0.0987473	0.874	0.997476
Species.s__GGB9719_SGB15273	0.000245145	0.000153775	0.113873	0.831283	-1035.98	6380.28	0.871325	0.986844	-0.0085381	-0.098256	0.0562325	0.654	0.997476
SGB.t__SGB15273	0.000245145	0.000153775	0.113873	0.846975	-1035.98	6380.28	0.871325	0.991226	-0.0085381	-0.0774078	0.0388682	0.568	1
Species.s__Anaerosacchariphilus_sp_NSJ_68	3.37908e-06	7.01425e-06	0.630981	0.924335	-76507.9	139694	0.585074	0.986844	-0.00869141	-0.1381	0.0511518	0.64	0.997476
SGB.t__SGB4772	3.37908e-06	7.01425e-06	0.630981	0.928701	-76507.9	139694	0.585074	0.991226	-0.00869141	-0.140297	0.0419702	0.724	1
Genus.g__Anaerosacchariphilus	3.37908e-06	7.01425e-06	0.630981	0.897195	-76507.9	139694	0.585074	0.98483	-0.00869141	-0.133191	0.0596759	0.688	1
SGB.t__SGB4820	-0.000660961	0.00198562	0.739887	0.938243	392.417	492.692	0.427553	0.991226	-0.00871986	-0.160073	0.0881636	0.834	1
Species.s__Blautia_faecis	-0.000660961	0.00198562	0.739887	0.931525	392.417	492.692	0.427553	0.986844	-0.00871986	-0.183604	0.0959887	0.856	0.997476
Genus.g__GGB9759	0.00010812	0.00012222	0.378358	0.832836	-2409.71	8025.09	0.764563	0.986285	-0.00875905	-0.143267	0.0831288	0.822	1
SGB.t__SGB4581	0.00151234	0.00233041	0.517769	0.92341	-173.522	420.722	0.680859	0.991226	-0.00882245	-0.156838	0.0822113	0.784	1
Genus.g__Vescimonas	0.000402014	0.00069619	0.564861	0.851235	-654.619	1408.01	0.642948	0.985693	-0.00884741	-0.0906661	0.107958	0.926	1
Genus.g__Enterocloster	0.000784888	0.000580124	0.178945	0.731284	-336.474	1691.13	0.842676	0.986285	-0.00887862	-0.111987	0.0976386	0.718	1
SGB.t__SGB1949	-0.00108669	0.00060381	0.0747489	0.838189	243.083	1624.93	0.88137	0.991226	-0.0088807	-0.141121	0.103717	0.828	1
Species.s__Parabacteroides_merdae	-0.00108669	0.00060381	0.0747489	0.807888	243.083	1624.93	0.88137	0.986844	-0.0088807	-0.149538	0.122532	0.842	0.997476
Family.f__FGB1260	-1.48281e-05	1.88634e-05	0.433576	0.812085	17998.9	51989	0.72988	0.97907	-0.00897261	-0.11946	0.0680831	0.764	0.998
Class.c__CFGB1260	-1.48281e-05	1.88634e-05	0.433576	0.832801	17998.9	51989	0.72988	0.94922	-0.00897261	-0.128592	0.0579147	0.654	0.9881
Order.o__OFGB1260	-1.48281e-05	1.88634e-05	0.433576	0.829899	17998.9	51989	0.72988	0.969178	-0.00897261	-0.127471	0.0636467	0.736	0.995238
Class.c__CFGB77988	-0.000243167	0.000276305	0.380814	0.832801	1105.71	3549.69	0.756043	0.94922	-0.00903921	-0.117661	0.0741229	0.794	0.9881
Order.o__OFGB77988	-0.000243167	0.000276305	0.380814	0.829899	1105.71	3549.69	0.756043	0.969178	-0.00903921	-0.106226	0.0839802	0.842	0.995238
Family.f__FGB77988	-0.000243167	0.000276305	0.380814	0.812085	1105.71	3549.69	0.756043	0.97907	-0.00903921	-0.13	0.0855506	0.832	0.998
Species.s__GGB9759_SGB15370	0.00012409	0.000121986	0.311351	0.915694	-2227.01	8041.03	0.782359	0.986844	-0.00929062	-0.160206	0.0848865	0.79	0.997476
SGB.t__SGB15370	0.00012409	0.000121986	0.311351	0.916131	-2227.01	8041.03	0.782359	0.991226	-0.00929062	-0.134688	0.0907971	0.8	1
Genus.g__GGB9509	0.000302146	0.000172407	0.0825771	0.721693	-924.778	5690.76	0.87122	0.986285	-0.00939376	-0.0976632	0.139645	0.718	1
Genus.g__Clostridiaceae_unclassified	0.000304317	0.00184929	0.869604	0.968058	-928.244	522.82	0.0787198	0.767549	-0.00949674	-0.284813	0.122875	0.89	1
Genus.g__Anaerotignum	6.79205e-05	0.000341558	0.842757	0.963159	-4181.02	2843.74	0.144484	0.767549	-0.00954704	-0.357367	0.0932026	0.836	1
Species.s__Mediterraneibacter_sp_NSJ_151	6.17213e-05	9.29435e-05	0.508085	0.924335	-4618.47	10547.9	0.662389	0.986844	-0.00958338	-0.177781	0.0373373	0.584	0.997476
SGB.t__SGB4553	6.17213e-05	9.29435e-05	0.508085	0.921792	-4618.47	10547.9	0.662389	0.991226	-0.00958338	-0.232173	0.0354027	0.546	1
Genus.g__GGB3677	9.14227e-05	5.0989e-05	0.0758268	0.721693	-3124.74	19241.9	0.871309	0.986285	-0.00960404	-0.155321	0.0818769	0.636	1
SGB.t__SGB4990	9.14227e-05	5.0989e-05	0.0758268	0.838189	-3124.74	19241.9	0.871309	0.991226	-0.00960404	-0.145658	0.0760765	0.662	1
Species.s__GGB3677_SGB4990	9.14227e-05	5.0989e-05	0.0758268	0.807888	-3124.74	19241.9	0.871309	0.986844	-0.00960404	-0.206818	0.0748229	0.612	0.997476
Species.s__Eubacterium_sp_c_25	2.37197e-05	4.57601e-05	0.605295	0.924335	-12191.5	21410.3	0.570286	0.986844	-0.00972194	-0.173971	0.0503323	0.712	0.997476
SGB.t__SGB4621	2.37197e-05	4.57601e-05	0.605295	0.928701	-12191.5	21410.3	0.570286	0.991226	-0.00972194	-0.141861	0.0445053	0.794	1
SGB.t__SGB1871	-0.00226293	0.00108127	0.0387505	0.823977	130.47	907.406	0.885947	0.991226	-0.00992588	-0.329729	0.131534	0.91	1
Species.s__Bacteroides_ovatus	-0.00226293	0.00108127	0.0387505	0.789999	130.47	907.406	0.885947	0.986844	-0.00992588	-0.258187	0.122904	0.93	0.997476
SGB.t__SGB4871	-0.000900241	0.00092548	0.332902	0.921792	330.038	1059.77	0.756096	0.991226	-0.00998869	-0.173554	0.101452	0.826	1
Species.s__Faecalicatena_fissicatena	-0.000900241	0.00092548	0.332902	0.924335	330.038	1059.77	0.756096	0.986844	-0.00998869	-0.18208	0.128069	0.85	0.997476
Species.s__Blautia_glucerasea	0.000183137	0.00079099	0.81735	0.944923	-1654.85	1229.98	0.181384	0.889868	-0.0101887	-0.232083	0.0940242	0.828	0.997476
SGB.t__SGB4166	-0.000329279	0.000266837	0.21993	0.888344	926.487	3676.23	0.801517	0.991226	-0.0102562	-0.129535	0.0844248	0.706	1
Genus.g__Monoglobus	-0.000329279	0.000266837	0.21993	0.737062	926.487	3676.23	0.801517	0.986285	-0.0102562	-0.0984935	0.104332	0.702	1
Species.s__Monoglobus_pectinilyticus	-0.000329279	0.000266837	0.21993	0.876665	926.487	3676.23	0.801517	0.986844	-0.0102562	-0.102041	0.089081	0.728	0.997476
Genus.g__Cuneatibacter	0.000141404	0.000106664	0.187789	0.731284	-2173.33	9197.02	0.813654	0.986285	-0.0103318	-0.051738	0.0587692	0.778	1
Species.s__Parolsenella_catena	0.00036477	0.000261491	0.165943	0.872554	-852.761	3751.6	0.820628	0.986844	-0.0104576	-0.153716	0.124975	0.832	0.997476
SGB.t__SGB14379	0.00036477	0.000261491	0.165943	0.878879	-852.761	3751.6	0.820628	0.991226	-0.0104576	-0.145482	0.13341	0.83	1
SGB.t__SGB4630	-4.81394e-05	0.000119334	0.687466	0.937868	6486.57	8198.32	0.430607	0.991226	-0.0104979	-0.123064	0.113593	0.798	1
Species.s__Kineothrix_SGB4886	-0.000611411	0.000888876	0.493051	0.924335	527.644	1102.72	0.633295	0.986844	-0.0108458	-0.143264	0.0457415	0.792	0.997476
SGB.t__SGB4886	-0.000611411	0.000888876	0.493051	0.921792	527.644	1102.72	0.633295	0.991226	-0.0108458	-0.125473	0.0470061	0.74	1
Genus.g__Kineothrix	-0.000611411	0.000888876	0.493051	0.841733	527.644	1102.72	0.633295	0.985693	-0.0108458	-0.140073	0.0624037	0.792	1
Species.s__GGB9724_SGB15278	0.000488151	0.000326603	0.137982	0.859834	-661.621	3003.72	0.826091	0.986844	-0.010858	-0.049993	0.0912694	0.85	0.997476
Genus.g__GGB9724	0.000488151	0.000326603	0.137982	0.731284	-661.621	3003.72	0.826091	0.986285	-0.010858	-0.0551281	0.0841311	0.87	1
SGB.t__SGB15278	0.000488151	0.000326603	0.137982	0.846975	-661.621	3003.72	0.826091	0.991226	-0.010858	-0.0574394	0.0862731	0.836	1
Genus.g__Amedibacillus	-8.74397e-06	2.62005e-05	0.73924	0.934176	37266.9	37274.6	0.31971	0.92577	-0.0109551	-0.0911985	0.103675	0.774	1
SGB.t__SGB4035	-8.74397e-06	2.62005e-05	0.73924	0.938243	37266.9	37274.6	0.31971	0.991226	-0.0109551	-0.0788988	0.138726	0.858	1
Species.s__Amedibacillus_dolichus	-8.74397e-06	2.62005e-05	0.73924	0.931525	37266.9	37274.6	0.31971	0.986844	-0.0109551	-0.0811032	0.139169	0.88	0.997476
Genus.g__GGB9501	2.10343e-05	3.11907e-05	0.50154	0.841733	-15920.2	31421.4	0.613451	0.985693	-0.011258	-0.094033	0.261587	0.942	1
SGB.t__SGB14898	2.10343e-05	3.11907e-05	0.50154	0.921792	-15920.2	31421.4	0.613451	0.991226	-0.011258	-0.0824306	0.19885	0.99	1
Species.s__GGB9501_SGB14898	2.10343e-05	3.11907e-05	0.50154	0.924335	-15920.2	31421.4	0.613451	0.986844	-0.011258	-0.074493	0.242494	0.962	0.997476
Species.s__Cuneatibacter_sp_NSJ_177	0.000146621	0.000105875	0.169009	0.872554	-2304.56	9265.24	0.804054	0.986844	-0.0113597	-0.0530501	0.0522089	0.744	0.997476
SGB.t__SGB71449	0.000146621	0.000105875	0.169009	0.878879	-2304.56	9265.24	0.804054	0.991226	-0.0113597	-0.0593446	0.062722	0.726	1
SGB.t__SGB66170	3.81071e-05	4.09179e-05	0.353812	0.921792	-8884.86	23965.3	0.711579	0.991226	-0.0113826	-0.137004	0.100723	0.828	1
Species.s__GGB9781_SGB66170	3.81071e-05	4.09179e-05	0.353812	0.924335	-8884.86	23965.3	0.711579	0.986844	-0.0113826	-0.123146	0.0905584	0.764	0.997476
Species.s__Bianquea_SGB71281	-1.59887e-05	1.615e-05	0.324421	0.924335	21260	60723.3	0.726955	0.986844	-0.0114278	-0.141988	0.0817814	0.708	0.997476
SGB.t__SGB71281	-1.59887e-05	1.615e-05	0.324421	0.921792	21260	60723.3	0.726955	0.991226	-0.0114278	-0.135449	0.0660207	0.756	1
SGB.t__SGB15249	0.000395278	0.000572965	0.491776	0.921792	-864.242	1710.51	0.614439	0.991226	-0.0114848	-0.360543	0.0858007	0.62	1
Species.s__Oscillibacter_sp_MSJ_31	0.000395278	0.000572965	0.491776	0.924335	-864.242	1710.51	0.614439	0.986844	-0.0114848	-0.382295	0.104686	0.584	0.997476
SGB.t__SGB15271	0.000298422	0.000370607	0.422491	0.921792	-1146.59	2645.32	0.665585	0.991226	-0.0115034	-0.0766863	0.0983134	0.84	1
Species.s__Ruthenibacterium_lactatiformans	0.000298422	0.000370607	0.422491	0.924335	-1146.59	2645.32	0.665585	0.986844	-0.0115034	-0.0667773	0.105233	0.936	0.997476
Genus.g__Ruthenibacterium	0.000298422	0.000370607	0.422491	0.833521	-1146.59	2645.32	0.665585	0.985693	-0.0115034	-0.0742929	0.0995475	0.916	1
SGB.t__SGB15051	1.00339e-05	2.99697e-05	0.738437	0.938243	-36100.7	32551.3	0.269948	0.96702	-0.0121778	-0.252061	0.0973533	0.86	1
Species.s__GGB9616_SGB15051	1.00339e-05	2.99697e-05	0.738437	0.931525	-36100.7	32551.3	0.269948	0.950613	-0.0121778	-0.251156	0.0887668	0.852	0.997476
Genus.g__Megasphaera	0.00120228	0.000885545	0.177452	0.731284	-301.556	1107.68	0.785972	0.986285	-0.0121887	-0.0559638	0.0671259	0.746	1
Species.s__Enterocloster_asparagiformis	-1.52453e-05	2.21806e-05	0.493378	0.924335	24477.9	44174.7	0.580677	0.986844	-0.0125458	-0.173031	0.0834094	0.748	0.997476
SGB.t__SGB4724	-1.52453e-05	2.21806e-05	0.493378	0.921792	24477.9	44174.7	0.580677	0.991226	-0.0125458	-0.142936	0.0753077	0.688	1
Species.s__Clostridium_scindens	-4.81996e-05	0.000119728	0.688071	0.931525	7882.53	8159.48	0.336235	0.986844	-0.0127731	-0.167397	0.128047	0.726	0.997476
SGB.t__SGB6276	-0.00018731	0.000318902	0.558212	0.928701	2099.8	3070.13	0.495517	0.991226	-0.0132229	-0.106736	0.126109	0.96	1
Species.s__GGB4552_SGB6276	-0.00018731	0.000318902	0.558212	0.924335	2099.8	3070.13	0.495517	0.986844	-0.0132229	-0.0984865	0.116292	0.92	0.997476
Species.s__Butyricimonas_virosa	-5.5538e-05	8.54433e-05	0.5171	0.924335	7109.32	11463.3	0.536481	0.986844	-0.0132741	-0.162366	0.0254701	0.402	0.997476
SGB.t__SGB1784	-5.5538e-05	8.54433e-05	0.5171	0.92341	7109.32	11463.3	0.536481	0.991226	-0.0132741	-0.163663	0.0288054	0.444	1
SGB.t__SGB14921	3.35188e-05	0.000102845	0.745131	0.938243	-11852.7	9470.67	0.213527	0.955199	-0.0133565	-0.139918	0.0951119	0.792	1
Species.s__GGB9522_SGB14921	3.35188e-05	0.000102845	0.745131	0.931525	-11852.7	9470.67	0.213527	0.911332	-0.0133565	-0.133906	0.0820052	0.794	0.997476
Order.o__OFGB3022	3.08743e-06	1.23143e-05	0.802517	0.938767	-129974	78667.7	0.101484	0.68667	-0.0134908	-0.229283	0.0997477	0.842	0.995238
Class.c__CFGB3022	3.08743e-06	1.23143e-05	0.802517	0.922912	-129974	78667.7	0.101484	0.639852	-0.0134908	-0.245729	0.115931	0.858	0.9881
Family.f__FGB3022	3.08743e-06	1.23143e-05	0.802517	0.948904	-129974	78667.7	0.101484	0.709764	-0.0134908	-0.28353	0.0966871	0.858	0.998
Species.s__GGB9499_SGB72735	3.08743e-06	1.23143e-05	0.802517	0.944923	-129974	78667.7	0.101484	0.856254	-0.0134908	-0.213604	0.107646	0.804	0.997476
SGB.t__SGB72735	3.08743e-06	1.23143e-05	0.802517	0.950162	-129974	78667.7	0.101484	0.901364	-0.0134908	-0.278149	0.0927912	0.832	1
Genus.g__GGB9499	3.08743e-06	1.23143e-05	0.802517	0.941113	-129974	78667.7	0.101484	0.767549	-0.0134908	-0.262697	0.100379	0.884	1
Species.s__Clostridiaceae_bacterium_Marseille_Q3526	-0.000117805	0.00010003	0.241553	0.900829	3411.28	9803.95	0.728575	0.986844	-0.0135104	-0.088131	0.0480756	0.572	0.997476
SGB.t__SGB4703	-0.000117805	0.00010003	0.241553	0.916131	3411.28	9803.95	0.728575	0.991226	-0.0135104	-0.0862962	0.041813	0.574	1
Genus.g__Christensenella	5.67661e-06	1.73501e-05	0.744177	0.934176	-72041	56117.2	0.202052	0.774879	-0.0137485	-0.126457	0.166107	0.924	1
Genus.g__Jutongia	-0.000122637	0.000264509	0.643857	0.897195	3338.85	3695.37	0.368317	0.92577	-0.0137658	-0.164769	0.0494374	0.5	1
Species.s__Butyricimonas_faecihominis	6.08155e-05	5.43677e-05	0.265841	0.905303	-6735.93	18036.4	0.709557	0.986844	-0.013772	-0.178689	0.146946	0.874	0.997476
SGB.t__SGB1786	6.08155e-05	5.43677e-05	0.265841	0.916131	-6735.93	18036.4	0.709557	0.991226	-0.013772	-0.199469	0.135906	0.922	1
SGB.t__SGB15299	-0.00136008	0.00105758	0.201234	0.88745	301.942	927.355	0.745379	0.991226	-0.0138062	-0.218296	0.112045	0.828	1
Species.s__GGB3480_SGB4648	9.53605e-05	0.000147286	0.51874	0.924335	-4425.3	6648.2	0.507102	0.986844	-0.0141872	-0.0812661	0.116797	0.906	0.997476
Genus.g__GGB3480	9.53605e-05	0.000147286	0.51874	0.841733	-4425.3	6648.2	0.507102	0.967394	-0.0141872	-0.0827683	0.103032	0.882	1
SGB.t__SGB4648	9.53605e-05	0.000147286	0.51874	0.92341	-4425.3	6648.2	0.507102	0.991226	-0.0141872	-0.0816698	0.105548	0.892	1
Genus.g__Parolsenella	0.000430263	0.00029342	0.145507	0.731284	-989.984	3342.79	0.767697	0.986285	-0.0143202	-0.136104	0.104765	0.758	1
Genus.g__GGB36331	0.000207941	0.00050439	0.68098	0.901511	-2063.75	1934.97	0.288619	0.91766	-0.0144272	-0.200296	0.0623448	0.676	1
Species.s__GGB9787_SGB15410	2.19624e-05	8.61197e-05	0.7992	0.944054	-19805.9	11228.9	0.0806689	0.856254	-0.0146238	-0.263086	0.0910314	0.758	0.997476
Genus.g__GGB9787	2.19624e-05	8.61197e-05	0.7992	0.941113	-19805.9	11228.9	0.0806689	0.767549	-0.0146238	-0.250636	0.100595	0.83	1
SGB.t__SGB15410	2.19624e-05	8.61197e-05	0.7992	0.949962	-19805.9	11228.9	0.0806689	0.901364	-0.0146238	-0.289386	0.104631	0.842	1
SGB.t__SGB2295	0.000145648	0.000550961	0.792021	0.946749	-3051.15	1755.91	0.0852059	0.901364	-0.0149401	-0.270822	0.122059	0.804	1
Species.s__Alistipes_shahii	0.000145648	0.000550961	0.792021	0.943195	-3051.15	1755.91	0.0852059	0.856254	-0.0149401	-0.235109	0.116366	0.806	0.997476
Species.s__Clostridiales_bacterium	-7.85666e-05	0.000218363	0.719714	0.931525	5681.74	4459.33	0.205432	0.911332	-0.0150074	-0.172627	0.100739	0.716	0.997476
SGB.t__SGB15888	-1.84147e-06	9.46945e-06	0.846185	0.956938	246539	100791	0.0161049	0.663998	-0.0152629	-0.259178	0.0625502	0.582	1
Species.s__Actinomyces_naeslundii	-1.84147e-06	9.46945e-06	0.846185	0.955161	246539	100791	0.0161049	0.616723	-0.0152629	-0.254828	0.0582273	0.568	0.997476
Genus.g__GGB9602	0.000313383	0.000323723	0.335218	0.815966	-1449.35	3027.84	0.633165	0.985693	-0.0152699	-0.154756	0.0709709	0.772	1
Family.f__Prevotellaceae	-0.0172132	0.0106928	0.110416	0.732119	26.6773	91.7307	0.771761	0.97907	-0.015438	-0.174036	0.1249	0.836	0.998
Family.f__FGB3069	0.000150071	0.000371744	0.687252	0.910462	-3175.96	2621.33	0.22839	0.735157	-0.0160235	-0.162805	0.0855397	0.786	0.998
Class.c__CFGB3069	0.000150071	0.000371744	0.687252	0.908912	-3175.96	2621.33	0.22839	0.691919	-0.0160235	-0.175966	0.0909816	0.71	0.9881
Order.o__OFGB3069	0.000150071	0.000371744	0.687252	0.916627	-3175.96	2621.33	0.22839	0.725671	-0.0160235	-0.207943	0.093605	0.79	0.995238
Species.s__Luoshenia_tenuis	1.91805e-05	1.50875e-05	0.206411	0.872554	-25107.6	64991.1	0.700038	0.986844	-0.0161902	-0.0590833	0.098725	0.774	0.997476
Genus.g__Luoshenia	1.91805e-05	1.50875e-05	0.206411	0.731284	-25107.6	64991.1	0.700038	0.985693	-0.0161902	-0.0573628	0.0885477	0.816	1
SGB.t__SGB7265	1.91805e-05	1.50875e-05	0.206411	0.88745	-25107.6	64991.1	0.700038	0.991226	-0.0161902	-0.0609861	0.0902801	0.75	1
SGB.t__SGB7126	3.28803e-05	4.07454e-05	0.421491	0.921792	-14848.8	24038.9	0.538111	0.991226	-0.0164139	-0.240785	0.042899	0.464	1
Species.s__Leuconostoc_mesenteroides	3.28803e-05	4.07454e-05	0.421491	0.924335	-14848.8	24038.9	0.538111	0.986844	-0.0164139	-0.253903	0.0458741	0.514	0.997476
Genus.g__Collinsella	-0.00105552	0.00289638	0.716264	0.923472	472.957	335.627	0.161738	0.767549	-0.0167832	-0.185889	0.138925	0.786	1
SGB.t__SGB25416	1.48579e-05	6.00991e-06	0.0150178	0.725045	-34414.2	163237	0.833434	0.991226	-0.0171902	-0.179164	0.243369	0.798	1
Species.s__Anaerotruncus_rubiinfantis	1.48579e-05	6.00991e-06	0.0150178	0.641356	-34414.2	163237	0.833434	0.986844	-0.0171902	-0.178673	0.232386	0.84	0.997476
Species.s__Akkermansia_muciniphila	-0.000570422	0.00202849	0.779101	0.936716	899.815	475.698	0.0613042	0.856254	-0.0172558	-0.230481	0.0956275	0.654	0.997476
Species.s__Gordonibacter_urolithinfaciens	5.6202e-05	9.79011e-05	0.567137	0.924335	-9188.92	9982.68	0.359429	0.986844	-0.0173621	-0.122059	0.0847047	0.724	0.997476
SGB.t__SGB14808	5.6202e-05	9.79011e-05	0.567137	0.928701	-9188.92	9982.68	0.359429	0.991226	-0.0173621	-0.131209	0.102876	0.75	1
SGB.t__SGB1830	-0.00141582	0.00207096	0.495687	0.921792	365.446	472.47	0.440976	0.991226	-0.0173947	-0.108522	0.0354777	0.424	1
Species.s__Bacteroides_stercoris	-0.00141582	0.00207096	0.495687	0.924335	365.446	472.47	0.440976	0.986844	-0.0173947	-0.114982	0.0407365	0.45	0.997476
Species.s__Schaalia_SGB17168	2.81425e-05	4.96919e-05	0.57236	0.924335	-18449.1	19664.4	0.350297	0.986844	-0.0174552	-0.174028	0.0567296	0.682	0.997476
SGB.t__SGB17168	2.81425e-05	4.96919e-05	0.57236	0.928701	-18449.1	19664.4	0.350297	0.991226	-0.0174552	-0.189184	0.0657442	0.686	1
Genus.g__GGB3678	-1.06018e-05	1.01666e-05	0.299409	0.815966	49095.5	96398	0.61161	0.985693	-0.0174988	-0.304465	0.168815	0.794	1
Genus.g__Desulfovibrio	0.000152652	0.00024997	0.542719	0.850266	-3420.62	3911.25	0.38381	0.939324	-0.0175547	-0.341041	0.0374663	0.536	1
Species.s__Butyricimonas_faecalis	1.59058e-05	4.0771e-05	0.697227	0.931525	-33181.7	23848.5	0.16706	0.881531	-0.0177435	-0.398633	0.0342064	0.688	0.997476
SGB.t__SGB1782	1.59058e-05	4.0771e-05	0.697227	0.938243	-33181.7	23848.5	0.16706	0.924128	-0.0177435	-0.370156	0.0344601	0.618	1
Species.s__Parabacteroides_goldsteinii	2.20157e-05	2.50116e-05	0.380733	0.924335	-24358.1	39159.7	0.535278	0.986844	-0.0180285	-0.194636	0.0560252	0.632	0.997476
SGB.t__SGB1941	2.20157e-05	2.50116e-05	0.380733	0.921792	-24358.1	39159.7	0.535278	0.991226	-0.0180285	-0.210489	0.056409	0.638	1
Genus.g__GGB4552	-0.000252942	0.000331998	0.447824	0.837138	2148.71	2948.15	0.467725	0.967394	-0.018272	-0.116775	0.105952	0.776	1
Species.s__Streptococcus_oralis	6.94828e-05	2.25351e-05	0.00260993	0.29962	-7891.85	43536.5	0.856505	0.986844	-0.018435	-0.402047	0.391047	0.97	0.997476
SGB.t__SGB8130	6.94828e-05	2.25351e-05	0.00260993	0.322587	-7891.85	43536.5	0.856505	0.991226	-0.018435	-0.496571	0.360583	0.966	1
Genus.g__Enterococcus	0.000171434	0.00017972	0.342307	0.815966	-3236.67	5450.75	0.553921	0.973826	-0.0186544	-0.0849876	0.105755	0.798	1
Family.f__Enterococcaceae	0.000171434	0.00017972	0.342307	0.812085	-3236.67	5450.75	0.553921	0.97907	-0.0186544	-0.0851615	0.102282	0.754	0.998
Species.s__GGB9602_SGB15031	0.000319484	0.000305888	0.298654	0.915694	-1746.32	3203.34	0.586802	0.986844	-0.0187569	-0.183571	0.0649403	0.684	0.997476
SGB.t__SGB15031	0.000319484	0.000305888	0.298654	0.916131	-1746.32	3203.34	0.586802	0.991226	-0.0187569	-0.159272	0.0827035	0.752	1
SGB.t__SGB4810	-0.00195492	0.00165431	0.239965	0.916131	287.633	592.482	0.628354	0.991226	-0.018904	-0.129301	0.0596479	0.276	1
SGB.t__SGB6767	-3.53105e-05	8.98386e-05	0.695077	0.938243	15950.3	10810.9	0.143099	0.901364	-0.0189347	-0.228478	0.24205	0.626	1
Class.c__CFGB3048	5.90503e-05	9.27046e-05	0.525516	0.881102	-9571.45	10543.4	0.366055	0.849525	-0.0190014	-0.238638	0.0484342	0.51	0.9881
Family.f__FGB3048	5.90503e-05	9.27046e-05	0.525516	0.839222	-9571.45	10543.4	0.366055	0.913458	-0.0190014	-0.28401	0.0400838	0.532	0.998
Order.o__OFGB3048	5.90503e-05	9.27046e-05	0.525516	0.883595	-9571.45	10543.4	0.366055	0.894802	-0.0190014	-0.286869	0.0407615	0.542	0.995238
Species.s__Intestinimonas_massiliensis	1.67783e-05	3.48564e-05	0.631257	0.924335	-33965.3	27955.4	0.227099	0.911332	-0.0191588	-0.197108	0.0881913	0.766	0.997476
SGB.t__SGB4777	6.85951e-05	0.000145193	0.637584	0.928701	-8341.34	6709.03	0.216527	0.955199	-0.019236	-0.269412	0.0720763	0.676	1
Species.s__Lachnospiraceae_bacterium_CLA_AA_H215	6.85951e-05	0.000145193	0.637584	0.924335	-8341.34	6709.03	0.216527	0.911332	-0.019236	-0.234483	0.0840757	0.696	0.997476
Genus.g__GGB3142	0.000117919	6.77191e-05	0.0845321	0.721693	-4934.79	14482	0.73397	0.985693	-0.0195632	-0.0808604	0.0717369	0.578	1
SGB.t__SGB4155	0.000117919	6.77191e-05	0.0845321	0.838189	-4934.79	14482	0.73397	0.991226	-0.0195632	-0.075577	0.0745711	0.564	1
Species.s__GGB3142_SGB4155	0.000117919	6.77191e-05	0.0845321	0.807888	-4934.79	14482	0.73397	0.986844	-0.0195632	-0.0826784	0.0719901	0.576	0.997476
Genus.g__Massiliimalia	1.83457e-05	1.43282e-05	0.203202	0.731284	-31912.1	68413	0.641851	0.985693	-0.0196823	-0.161049	0.0595655	0.582	1
SGB.t__SGB63164	-1.3623e-05	2.12559e-05	0.522967	0.92341	43135.1	45971.4	0.350242	0.991226	-0.0197556	-0.138999	0.0335772	0.402	1
Species.s__GGB9786_SGB63164	-1.3623e-05	2.12559e-05	0.522967	0.924335	43135.1	45971.4	0.350242	0.986844	-0.0197556	-0.141356	0.0240282	0.308	0.997476
SGB.t__SGB4269	0.000862143	0.000713359	0.229518	0.903454	-693.025	1373.87	0.615015	0.991226	-0.0200869	-0.210861	0.096245	0.648	1
SGB.t__SGB14125	1.16385e-05	2.79854e-05	0.67834	0.931587	-51843.6	34696.1	0.138117	0.901364	-0.0202851	-0.133129	0.149696	0.822	1
Species.s__GGB9186_SGB14125	1.16385e-05	2.79854e-05	0.67834	0.924863	-51843.6	34696.1	0.138117	0.856254	-0.0202851	-0.168137	0.123375	0.774	0.997476
Genus.g__GGB9186	1.16385e-05	2.79854e-05	0.67834	0.901223	-51843.6	34696.1	0.138117	0.767549	-0.0202851	-0.145437	0.122177	0.828	1
SGB.t__SGB4262	0.00102446	0.00141236	0.469833	0.921792	-591.927	692.356	0.394528	0.991226	-0.0203868	-0.273212	0.0679297	0.61	1
Species.s__Ruminococcus_bicirculans	0.00102446	0.00141236	0.469833	0.924335	-591.927	692.356	0.394528	0.986844	-0.0203868	-0.235803	0.0637732	0.642	0.997476
Phylum.p__Candidatus_Melainabacteria	0.000520627	0.000452888	0.252907	0.580483	-1184.05	2163.57	0.585355	0.691783	-0.0207245	-0.0872983	0.0816518	0.638	0.886167
Genus.g__GGB3433	-0.000477686	0.000691956	0.491488	0.841733	1296.71	1412.43	0.360684	0.92577	-0.0208244	-0.151259	0.0743938	0.578	1
Species.s__Ruminococcus_callidus	0.000435426	0.000825176	0.598827	0.924335	-1423.49	1181	0.230785	0.911332	-0.020838	-0.220829	0.0742122	0.594	0.997476
Class.c__CFGB2107	0.000676439	0.000417853	0.108452	0.748154	-918.192	2346.61	0.69638	0.94922	-0.0208808	-0.129525	0.060553	0.344	0.9881
Order.o__OFGB2107	0.000676439	0.000417853	0.108452	0.698172	-918.192	2346.61	0.69638	0.969178	-0.0208808	-0.134511	0.0563853	0.382	0.995238
Family.f__FGB2107	0.000676439	0.000417853	0.108452	0.732119	-918.192	2346.61	0.69638	0.97907	-0.0208808	-0.158377	0.0571448	0.38	0.998
Genus.g__Paraprevotella	0.000232098	0.00052997	0.662316	0.897337	-2684.05	1832.9	0.14608	0.767549	-0.0209435	-0.359593	0.0670407	0.548	1
Species.s__Paraprevotella_clara	0.000232098	0.00052997	0.662316	0.924335	-2684.05	1832.9	0.14608	0.856254	-0.0209435	-0.403574	0.0572635	0.536	0.997476
SGB.t__SGB1798	0.000232098	0.00052997	0.662316	0.928701	-2684.05	1832.9	0.14608	0.901364	-0.0209435	-0.381093	0.0600764	0.528	1
SGB.t__SGB9281	-0.000123587	0.00019002	0.516848	0.92341	5070.66	5140.16	0.326166	0.991226	-0.021068	-0.135519	0.0450498	0.388	1
Species.s__Sutterella_SGB9281	-0.000123587	0.00019002	0.516848	0.924335	5070.66	5140.16	0.326166	0.986844	-0.021068	-0.106335	0.0596806	0.428	0.997476
Species.s__Oscillospiraceae_bacterium_Marseille_Q3528	2.90433e-05	7.84567e-05	0.711985	0.931525	-21592	12328.1	0.082789	0.856254	-0.0210827	-0.258892	0.198916	0.842	0.997476
SGB.t__SGB4778	2.90433e-05	7.84567e-05	0.711985	0.938243	-21592	12328.1	0.082789	0.901364	-0.0210827	-0.26477	0.193162	0.804	1
SGB.t__SGB4659	-0.000296808	0.000308296	0.337872	0.921792	2128.48	3176.03	0.504221	0.991226	-0.0212388	-0.121943	0.0469455	0.504	1
Species.s__GGB36331_SGB15121	0.000271179	0.000503907	0.5916	0.924335	-2340.66	1933.84	0.228855	0.911332	-0.0213393	-0.220302	0.0533258	0.634	0.997476
SGB.t__SGB15121	0.000271179	0.000503907	0.5916	0.928701	-2340.66	1933.84	0.228855	0.955199	-0.0213393	-0.24345	0.060329	0.638	1
Genus.g__GGB9781	7.67501e-05	7.6012e-05	0.314934	0.815966	-8277.58	12883.9	0.521964	0.973175	-0.0213584	-0.175467	0.0833976	0.632	1
SGB.t__SGB14535	-0.00354112	0.00258498	0.173618	0.878879	182.207	379.18	0.631852	0.991226	-0.0216916	-0.2395	0.0667359	0.598	1
Genus.g__GGB4456	-0.000120327	0.000105405	0.256206	0.770951	5368.35	9294.55	0.564784	0.973826	-0.0217166	-0.18431	0.11723	0.826	1
Species.s__GGB4456_SGB6141	-0.000120327	0.000105405	0.256206	0.900829	5368.35	9294.55	0.564784	0.986844	-0.0217166	-0.179882	0.112004	0.764	0.997476
SGB.t__SGB6141	-0.000120327	0.000105405	0.256206	0.916131	5368.35	9294.55	0.564784	0.991226	-0.0217166	-0.176675	0.10736	0.718	1
Species.s__Anaerobutyricum_hallii	0.000669994	0.00127787	0.601162	0.924335	-968.207	762.043	0.2067	0.911332	-0.0218085	-0.238814	0.0627599	0.644	0.997476
SGB.t__SGB4532	0.000669994	0.00127787	0.601162	0.928701	-968.207	762.043	0.2067	0.952636	-0.0218085	-0.303829	0.0748462	0.64	1
Genus.g__GGB9559	3.9323e-05	8.59539e-05	0.648256	0.897195	-16500.4	11301.9	0.147283	0.767549	-0.0218136	-0.316645	0.0811873	0.716	1
Species.s__Lentihominibacter_faecis	0.00023201	0.000340624	0.497273	0.924335	-2803.77	2867.72	0.330471	0.986844	-0.0218693	-0.261636	0.104782	0.65	0.997476
SGB.t__SGB3957	0.00023201	0.000340624	0.497273	0.921792	-2803.77	2867.72	0.330471	0.991226	-0.0218693	-0.223188	0.078913	0.732	1
Species.s__Roseburia_inulinivorans	-0.00227163	0.00124322	0.0704813	0.807888	287.624	788.781	0.716111	0.986844	-0.0219659	-0.111077	0.123833	0.562	0.997476
SGB.t__SGB4940	-0.00227163	0.00124322	0.0704813	0.838189	287.624	788.781	0.716111	0.991226	-0.0219659	-0.133591	0.105949	0.568	1
SGB.t__SGB4959	0.0011427	0.000891087	0.202512	0.88745	-573.709	1099.76	0.603001	0.991226	-0.0220399	-0.270208	0.0448788	0.504	1
Species.s__Clostridium_sp_Marseille_P3244	8.80674e-06	7.6484e-06	0.252138	0.900829	-74911.6	128087	0.559902	0.986844	-0.0221794	-0.188447	0.108615	0.71	0.997476
SGB.t__SGB29302	8.80674e-06	7.6484e-06	0.252138	0.916131	-74911.6	128087	0.559902	0.991226	-0.0221794	-0.16396	0.123944	0.72	1
Species.s__GGB3534_SGB4722	4.03439e-05	2.26957e-05	0.0783373	0.807888	-16574.6	43204.8	0.702029	0.986844	-0.0224805	-0.25158	0.0758076	0.576	0.997476
Genus.g__GGB3534	4.03439e-05	2.26957e-05	0.0783373	0.721693	-16574.6	43204.8	0.702029	0.985693	-0.0224805	-0.250085	0.0691469	0.614	1
SGB.t__SGB4722	4.03439e-05	2.26957e-05	0.0783373	0.838189	-16574.6	43204.8	0.702029	0.991226	-0.0224805	-0.262334	0.0762938	0.592	1
SGB.t__SGB79822	2.80877e-06	5.39072e-06	0.603427	0.928701	-239111	180524	0.188201	0.929159	-0.0225788	-0.231187	0.128076	0.75	1
Species.s__Anaerofilum_hominis	2.80877e-06	5.39072e-06	0.603427	0.924335	-239111	180524	0.188201	0.903166	-0.0225788	-0.311823	0.133018	0.842	0.997476
SGB.t__SGB15127	1.84165e-05	3.48364e-05	0.598148	0.928701	-36543.4	27940.8	0.193767	0.929159	-0.0226257	-0.290684	0.0754564	0.666	1
Genus.g__GGB3278	-0.0007107	0.00151404	0.639744	0.897195	967.751	641.182	0.13422	0.767549	-0.0231225	-0.201974	0.131708	0.876	1
SGB.t__SGB4328	-0.0007107	0.00151404	0.639744	0.928701	967.751	641.182	0.13422	0.901364	-0.0231225	-0.223072	0.151326	0.878	1
Species.s__GGB3278_SGB4328	-0.0007107	0.00151404	0.639744	0.924335	967.751	641.182	0.13422	0.856254	-0.0231225	-0.199232	0.146631	0.926	0.997476
SGB.t__SGB4577	0.00179091	0.00133072	0.181232	0.878879	-385.541	736.421	0.601706	0.991226	-0.023213	-0.194081	0.0741041	0.628	1
Species.s__Coprococcus_comes	0.00179091	0.00133072	0.181232	0.872554	-385.541	736.421	0.601706	0.986844	-0.023213	-0.223897	0.0717949	0.61	0.997476
Genus.g__Massilistercora	0.000179624	0.00021077	0.396009	0.833521	-3857.46	4640.31	0.407694	0.941108	-0.0232944	-0.378037	0.06239	0.492	1
Species.s__Massilistercora_timonensis	0.000179624	0.00021077	0.396009	0.924335	-3857.46	4640.31	0.407694	0.986844	-0.0232944	-0.325896	0.0866397	0.498	0.997476
SGB.t__SGB4628	0.000179624	0.00021077	0.396009	0.921792	-3857.46	4640.31	0.407694	0.991226	-0.0232944	-0.310443	0.0692245	0.548	1
Genus.g__Evtepia	-0.000409447	0.000534774	0.445589	0.837138	1695.39	1827.41	0.355664	0.92577	-0.0233374	-0.24868	0.0526895	0.584	1
Species.s__Evtepia_gabavorous	-0.000409447	0.000534774	0.445589	0.924335	1695.39	1827.41	0.355664	0.986844	-0.0233374	-0.21927	0.0612549	0.56	0.997476
SGB.t__SGB15120	-0.000409447	0.000534774	0.445589	0.921792	1695.39	1827.41	0.355664	0.991226	-0.0233374	-0.236206	0.0603958	0.606	1
SGB.t__SGB4770	1.71382e-05	2.7663e-05	0.536893	0.928701	-40568.6	35249.9	0.252393	0.960245	-0.0233745	-0.19442	0.0706069	0.636	1
Class.c__Deltaproteobacteria	0.00030005	0.000425256	0.482	0.852753	-2338.92	2296.12	0.310715	0.773879	-0.0235936	-0.288157	0.0611842	0.584	0.9881
Order.o__Desulfovibrionales	0.00030005	0.000425256	0.482	0.854942	-2338.92	2296.12	0.310715	0.814834	-0.0235936	-0.259387	0.0678118	0.618	0.995238
Family.f__Desulfovibrionaceae	0.00030005	0.000425256	0.482	0.825506	-2338.92	2296.12	0.310715	0.845185	-0.0235936	-0.244087	0.0564897	0.566	0.998
SGB.t__SGB5117	0.00122941	0.00214231	0.567271	0.928701	-579.847	454.525	0.204869	0.951948	-0.023966	-0.130005	0.133308	0.692	1
SGB.t__SGB4746	-8.87265e-05	9.07908e-05	0.330664	0.921792	8104.18	10778.8	0.453817	0.991226	-0.024174	-0.152276	0.0508161	0.52	1
Species.s__GGB3550_SGB4746	-8.87265e-05	9.07908e-05	0.330664	0.924335	8104.18	10778.8	0.453817	0.986844	-0.024174	-0.13866	0.0347128	0.53	0.997476
Class.c__CFGB3072	0.000114558	0.000221653	0.606348	0.889328	-6310.83	4383.93	0.152973	0.639852	-0.0243051	-0.242929	0.0621165	0.61	0.9881
Family.f__FGB3072	0.000114558	0.000221653	0.606348	0.8798	-6310.83	4383.93	0.152973	0.711456	-0.0243051	-0.279264	0.0590648	0.564	0.998
Order.o__OFGB3072	0.000114558	0.000221653	0.606348	0.911018	-6310.83	4383.93	0.152973	0.68667	-0.0243051	-0.200438	0.0571166	0.628	0.995238
SGB.t__SGB4422	0.000400455	0.000807141	0.620823	0.928701	-1805.5	1202.88	0.13636	0.901364	-0.0243073	-0.301207	0.0808902	0.668	1
Species.s__Eubacterium_ramulus	0.00114914	0.000896848	0.202881	0.872554	-636.159	1092.35	0.561561	0.986844	-0.0245767	-0.226538	0.0476976	0.496	0.997476
SGB.t__SGB14397	0.000777757	0.000308112	0.013076	0.725045	-940.744	3183.4	0.768184	0.991226	-0.0245981	-0.212914	0.1986	0.76	1
Species.s__Collinsella_bouchesdurhonensis	0.000777757	0.000308112	0.013076	0.641356	-940.744	3183.4	0.768184	0.986844	-0.0245981	-0.203506	0.172185	0.774	0.997476
Species.s__Coprococcus_eutactus	0.0015025	0.00281371	0.594464	0.924335	-492.279	345.414	0.15707	0.856254	-0.0248664	-0.173774	0.101607	0.68	0.997476
Species.s__Jutongia_hominis	-3.94567e-05	7.44964e-05	0.597466	0.924335	18756	13044	0.153435	0.856254	-0.0248798	-0.260888	0.0514387	0.486	0.997476
SGB.t__SGB4651	-3.94567e-05	7.44964e-05	0.597466	0.928701	18756	13044	0.153435	0.901364	-0.0248798	-0.257786	0.0410421	0.514	1
Species.s__Bifidobacterium_animalis	-9.33675e-05	0.000299455	0.755811	0.931525	7948.44	3183.66	0.014092	0.616723	-0.0249496	-0.238478	0.0936411	0.87	0.997476
SGB.t__SGB17278	-9.33675e-05	0.000299455	0.755811	0.938243	7948.44	3183.66	0.014092	0.663998	-0.0249496	-0.29522	0.111455	0.762	1
Genus.g__GGB3002	-6.11338e-05	0.000110263	0.580448	0.860824	12172.3	8819.55	0.17047	0.767549	-0.0250173	-0.271498	0.0641751	0.552	1
SGB.t__SGB3993	-6.11338e-05	0.000110263	0.580448	0.928701	12172.3	8819.55	0.17047	0.924128	-0.0250173	-0.259115	0.0638781	0.586	1
Species.s__GGB3002_SGB3993	-6.11338e-05	0.000110263	0.580448	0.924335	12172.3	8819.55	0.17047	0.881531	-0.0250173	-0.264	0.0680061	0.63	0.997476
Class.c__CFGB45555	0.00169954	0.0010122	0.0960886	0.748154	-440.591	968.466	0.650094	0.94922	-0.025174	-0.110925	0.200706	0.476	0.9881
Order.o__OFGB45555	0.00169954	0.0010122	0.0960886	0.698172	-440.591	968.466	0.650094	0.969178	-0.025174	-0.103134	0.180552	0.508	0.995238
Family.f__FGB45555	0.00169954	0.0010122	0.0960886	0.732119	-440.591	968.466	0.650094	0.97907	-0.025174	-0.112993	0.192462	0.546	0.998
SGB.t__SGB6790	0.00171545	0.00088748	0.0559107	0.838189	-438.076	1104.83	0.692534	0.991226	-0.0252647	-0.118881	0.1267	0.546	1
Genus.g__Faecalitalea	0.00171545	0.00088748	0.0559107	0.721693	-438.076	1104.83	0.692534	0.985693	-0.0252647	-0.122082	0.106224	0.554	1
Species.s__Faecalitalea_cylindroides	0.00171545	0.00088748	0.0559107	0.807888	-438.076	1104.83	0.692534	0.986844	-0.0252647	-0.11311	0.090465	0.542	0.997476
SGB.t__SGB15394	6.02523e-05	9.744e-05	0.537669	0.928701	-12472.8	9996.48	0.214911	0.955199	-0.0252651	-0.323175	0.0545277	0.592	1
Genus.g__GGB9774	6.02523e-05	9.744e-05	0.537669	0.850266	-12472.8	9996.48	0.214911	0.807543	-0.0252651	-0.326095	0.0531582	0.57	1
Species.s__GGB9774_SGB15394	6.02523e-05	9.744e-05	0.537669	0.924335	-12472.8	9996.48	0.214911	0.911332	-0.0252651	-0.366111	0.0489265	0.522	0.997476
Species.s__Clostridium_SGB6179	9.97118e-05	0.000224621	0.658012	0.924335	-7623.6	4304.65	0.0794596	0.856254	-0.025556	-0.243266	0.122067	0.778	0.997476
SGB.t__SGB6179	9.97118e-05	0.000224621	0.658012	0.928701	-7623.6	4304.65	0.0794596	0.901364	-0.025556	-0.257843	0.0977466	0.686	1
SGB.t__SGB1857	0.000286786	0.000172448	0.099261	0.846975	-2651	5684.24	0.641911	0.991226	-0.0255596	-0.390252	0.15559	0.77	1
Species.s__Bacteroides_salyersiae	0.000286786	0.000172448	0.099261	0.829069	-2651	5684.24	0.641911	0.986844	-0.0255596	-0.342328	0.174656	0.776	0.997476
SGB.t__SGB15156	0.000103618	7.51877e-05	0.171068	0.878879	-7481.91	13030.2	0.567063	0.991226	-0.0260635	-0.291672	0.111403	0.49	1
SGB.t__SGB15390	0.000174528	0.000325505	0.592961	0.928701	-4456.88	2983	0.138151	0.901364	-0.0261505	-0.274314	0.097446	0.658	1
Species.s__GGB9770_SGB15390	0.000174528	0.000325505	0.592961	0.924335	-4456.88	2983	0.138151	0.856254	-0.0261505	-0.21168	0.0855213	0.69	0.997476
SGB.t__SGB15213	0.00163847	0.00101308	0.108781	0.846975	-478.627	967.458	0.621827	0.991226	-0.0263646	-0.217725	0.0591691	0.182	1
Genus.g__GGB9697	0.00163847	0.00101308	0.108781	0.731284	-478.627	967.458	0.621827	0.985693	-0.0263646	-0.20531	0.0621732	0.166	1
Species.s__GGB9697_SGB15213	0.00163847	0.00101308	0.108781	0.831283	-478.627	967.458	0.621827	0.986844	-0.0263646	-0.205896	0.0392119	0.156	0.997476
Species.s__GGB9781_SGB15402	3.8643e-05	4.02761e-05	0.339514	0.924335	-20312.8	24282.3	0.404759	0.986844	-0.0263892	-0.228449	0.0671358	0.576	0.997476
SGB.t__SGB15402	3.8643e-05	4.02761e-05	0.339514	0.921792	-20312.8	24282.3	0.404759	0.991226	-0.0263892	-0.177953	0.0568014	0.554	1
Species.s__Pseudoflavonifractor_capillosus	9.2181e-05	7.66762e-05	0.23196	0.899629	-8551.74	12770.1	0.504539	0.986844	-0.0265022	-0.252909	0.0765637	0.492	0.997476
Genus.g__Massilioclostridium	2.04931e-05	2.10505e-05	0.33251	0.815966	-38664.1	46461.2	0.407196	0.941108	-0.026638	-0.28119	0.0484692	0.504	1
SGB.t__SGB29305	2.04931e-05	2.10505e-05	0.33251	0.921792	-38664.1	46461.2	0.407196	0.991226	-0.026638	-0.296197	0.0465481	0.546	1
Species.s__Massilioclostridium_coli	2.04931e-05	2.10505e-05	0.33251	0.924335	-38664.1	46461.2	0.407196	0.986844	-0.026638	-0.267348	0.0339869	0.458	0.997476
Species.s__Anaerotignum_faecicola	0.000159997	0.000335447	0.634368	0.924335	-5007.17	2884.1	0.0854748	0.856254	-0.0269333	-0.405612	0.0734229	0.696	0.997476
Genus.g__GGB9715	-0.00213079	0.00183845	0.249057	0.767437	376.71	532.469	0.480837	0.967394	-0.0269856	-0.323215	0.0816128	0.656	1
SGB.t__SGB4053	0.000498785	0.000293826	0.0925259	0.844234	-1633.85	3335.76	0.625299	0.991226	-0.0273975	-0.141488	0.110675	0.62	1
Genus.g__GGB3052	0.000498785	0.000293826	0.0925259	0.731284	-1633.85	3335.76	0.625299	0.985693	-0.0273975	-0.173007	0.0990939	0.654	1
Species.s__GGB3052_SGB4053	0.000498785	0.000293826	0.0925259	0.807888	-1633.85	3335.76	0.625299	0.986844	-0.0273975	-0.147539	0.119534	0.66	0.997476
Species.s__GGB45432_SGB63101	-9.02214e-05	6.10801e-05	0.142614	0.859834	9168.15	16040.1	0.568829	0.986844	-0.0278085	-0.158072	0.0517945	0.448	0.997476
Genus.g__GGB45432	-9.02214e-05	6.10801e-05	0.142614	0.731284	9168.15	16040.1	0.568829	0.973826	-0.0278085	-0.177213	0.0659765	0.464	1
SGB.t__SGB63101	-9.02214e-05	6.10801e-05	0.142614	0.846975	9168.15	16040.1	0.568829	0.991226	-0.0278085	-0.174693	0.0499033	0.392	1
SGB.t__SGB5190	0.000165537	0.000335078	0.622311	0.928701	-5022.71	2887.11	0.0848419	0.901364	-0.0279523	-0.397394	0.0702663	0.642	1
Class.c__CFGB1311	9.05527e-05	8.12019e-05	0.267306	0.832801	-9224.02	12050.5	0.445723	0.909951	-0.0280807	-0.0970752	0.0730941	0.608	0.9881
Order.o__OFGB1311	9.05527e-05	8.12019e-05	0.267306	0.822438	-9224.02	12050.5	0.445723	0.943664	-0.0280807	-0.088415	0.0742625	0.584	0.995238
Family.f__FGB1311	9.05527e-05	8.12019e-05	0.267306	0.769016	-9224.02	12050.5	0.445723	0.971498	-0.0280807	-0.0761479	0.0678991	0.528	0.998
SGB.t__SGB9226	-0.00113737	0.00189851	0.550394	0.928701	746.977	511.687	0.147322	0.901364	-0.0285624	-0.230244	0.0462178	0.446	1
Family.f__Atopobiaceae	0.0011575	0.000876139	0.189299	0.752342	-744.353	1117.61	0.506859	0.972957	-0.0289659	-0.149873	0.0443481	0.48	0.998
Genus.g__Lentihominibacter	0.00031306	0.000328556	0.34284	0.815966	-2762	2974.37	0.355226	0.92577	-0.0290695	-0.268574	0.0789288	0.55	1
Class.c__CFGB3070	0.000110271	0.000107022	0.305187	0.832801	-7864.03	9136.51	0.39135	0.870536	-0.0291536	-0.290303	0.0513942	0.49	0.9881
Family.f__FGB3070	0.000110271	0.000107022	0.305187	0.812085	-7864.03	9136.51	0.39135	0.91908	-0.0291536	-0.266177	0.0583385	0.542	0.998
Order.o__OFGB3070	0.000110271	0.000107022	0.305187	0.829899	-7864.03	9136.51	0.39135	0.906285	-0.0291536	-0.306135	0.0686292	0.53	0.995238
Genus.g__GGB9563	1.76648e-05	3.18927e-05	0.580825	0.860824	-49227.1	30389.9	0.108264	0.767549	-0.0292348	-0.270152	0.0874663	0.614	1
SGB.t__SGB14975	1.76648e-05	3.18927e-05	0.580825	0.928701	-49227.1	30389.9	0.108264	0.901364	-0.0292348	-0.292825	0.0858835	0.66	1
Species.s__GGB9563_SGB14975	1.76648e-05	3.18927e-05	0.580825	0.924335	-49227.1	30389.9	0.108264	0.856254	-0.0292348	-0.239441	0.101291	0.722	0.997476
Species.s__Clostridiaceae_bacterium	0.00103575	0.000739326	0.164152	0.872554	-841.42	1324.68	0.526688	0.986844	-0.0292992	-0.248518	0.0869755	0.608	0.997476
Genus.g__GGB9616	2.71948e-05	4.12316e-05	0.510966	0.841733	-32181.4	23590.4	0.17543	0.767549	-0.0294223	-0.320218	0.114549	0.674	1
SGB.t__SGB15265	-0.000991882	0.00166051	0.551558	0.928701	906.836	584.268	0.12365	0.901364	-0.0302395	-0.356126	0.0564066	0.506	1
Species.s__GGB9715_SGB15265	-0.000991882	0.00166051	0.551558	0.924335	906.836	584.268	0.12365	0.856254	-0.0302395	-0.341655	0.0615233	0.504	0.997476
Species.s__Schaalia_SGB17153	7.83302e-05	5.25483e-05	0.139027	0.859834	-11610	18638.9	0.534709	0.986844	-0.0305736	-0.264441	0.0314718	0.312	0.997476
SGB.t__SGB17153	7.83302e-05	5.25483e-05	0.139027	0.846975	-11610	18638.9	0.534709	0.991226	-0.0305736	-0.264518	0.028952	0.35	1
Genus.g__GGB9770	0.000219022	0.000334478	0.514004	0.841733	-4276.01	2903.85	0.143868	0.767549	-0.0314856	-0.269153	0.0840512	0.598	1
SGB.t__SGB14969	5.22553e-05	7.62357e-05	0.49456	0.921792	-18123.4	12749.2	0.158124	0.904819	-0.0318388	-0.339193	0.0721268	0.662	1
Species.s__GGB9559_SGB14969	5.22553e-05	7.62357e-05	0.49456	0.924335	-18123.4	12749.2	0.158124	0.856254	-0.0318388	-0.385934	0.068661	0.566	0.997476
Genus.g__Intestinibacillus	3.70424e-05	1.59983e-05	0.0225172	0.721693	-25848.8	61282.7	0.674037	0.985693	-0.0321903	-0.270128	0.064202	0.494	1
Species.s__Hydrogenoanaerobacterium_SGB53821	-5.74209e-05	4.33697e-05	0.188356	0.872554	16731.8	22566.3	0.460075	0.986844	-0.0322997	-0.134141	0.0469191	0.308	0.997476
SGB.t__SGB53821	-5.74209e-05	4.33697e-05	0.188356	0.88745	16731.8	22566.3	0.460075	0.991226	-0.0322997	-0.105544	0.0444378	0.348	1
Class.c__CFGB1201	0.000102171	0.000124141	0.412344	0.832801	-9439.4	7850.43	0.231911	0.691919	-0.0324233	-0.302818	0.0593656	0.574	0.9881
Species.s__GGB2958_SGB3940	0.000102171	0.000124141	0.412344	0.924335	-9439.4	7850.43	0.231911	0.911332	-0.0324233	-0.31074	0.068736	0.54	0.997476
Order.o__OFGB1201	0.000102171	0.000124141	0.412344	0.829899	-9439.4	7850.43	0.231911	0.725671	-0.0324233	-0.405104	0.0546831	0.514	0.995238
Family.f__FGB1201	0.000102171	0.000124141	0.412344	0.812085	-9439.4	7850.43	0.231911	0.735157	-0.0324233	-0.262954	0.0481381	0.568	0.998
SGB.t__SGB3940	0.000102171	0.000124141	0.412344	0.921792	-9439.4	7850.43	0.231911	0.955199	-0.0324233	-0.331318	0.0549933	0.532	1
Genus.g__GGB2958	0.000102171	0.000124141	0.412344	0.833521	-9439.4	7850.43	0.231911	0.824914	-0.0324233	-0.411778	0.0523931	0.514	1
SGB.t__SGB72479	9.39405e-05	6.94726e-05	0.179191	0.878879	-10348.1	14088.1	0.464266	0.991226	-0.0326813	-0.201505	0.0198354	0.322	1
Genus.g__GGB51959	9.39405e-05	6.94726e-05	0.179191	0.731284	-10348.1	14088.1	0.464266	0.967394	-0.0326813	-0.204688	0.0208192	0.372	1
Species.s__GGB51959_SGB72479	9.39405e-05	6.94726e-05	0.179191	0.872554	-10348.1	14088.1	0.464266	0.986844	-0.0326813	-0.231128	0.0248442	0.338	0.997476
SGB.t__SGB4809	0.000306688	0.00040364	0.449057	0.921792	-3177.77	2411.14	0.190389	0.929159	-0.0327646	-0.271818	0.0693542	0.592	1
Genus.g__GGB9469	-2.47114e-05	4.68109e-05	0.598674	0.876798	39445.9	20605.5	0.0582994	0.767549	-0.0327706	-0.314775	0.0781077	0.492	1
Species.s__Alistipes_senegalensis	-0.000117123	6.58545e-05	0.0781866	0.807888	8334.29	14878.1	0.576555	0.986844	-0.0328168	-0.348534	0.184475	0.804	0.997476
SGB.t__SGB2296	-0.000117123	6.58545e-05	0.0781866	0.838189	8334.29	14878.1	0.576555	0.991226	-0.0328168	-0.409924	0.155544	0.766	1
Family.f__FGB1258	0.000584074	0.000295774	0.0508999	0.671195	-1684.35	3313.49	0.612287	0.97907	-0.033074	-0.188994	0.134013	0.588	0.998
Class.c__CFGB1258	0.000584074	0.000295774	0.0508999	0.621396	-1684.35	3313.49	0.612287	0.94922	-0.033074	-0.163554	0.134307	0.614	0.9881
Order.o__OFGB1258	0.000584074	0.000295774	0.0508999	0.533491	-1684.35	3313.49	0.612287	0.969178	-0.033074	-0.187828	0.122386	0.578	0.995238
Order.o__OFGB1126	1.5595e-05	2.68011e-05	0.561884	0.88463	-63790.7	36079.2	0.0799528	0.68667	-0.0334448	-0.375361	0.0694358	0.568	0.995238
Family.f__FGB1126	1.5595e-05	2.68011e-05	0.561884	0.862348	-63790.7	36079.2	0.0799528	0.709764	-0.0334448	-0.337567	0.0775807	0.596	0.998
Genus.g__GGB2848	1.5595e-05	2.68011e-05	0.561884	0.851235	-63790.7	36079.2	0.0799528	0.767549	-0.0334448	-0.351074	0.0717642	0.604	1
SGB.t__SGB3813	1.5595e-05	2.68011e-05	0.561884	0.928701	-63790.7	36079.2	0.0799528	0.901364	-0.0334448	-0.352143	0.0811452	0.608	1
Class.c__CFGB1126	1.5595e-05	2.68011e-05	0.561884	0.881102	-63790.7	36079.2	0.0799528	0.639852	-0.0334448	-0.309748	0.0690361	0.61	0.9881
Species.s__GGB2848_SGB3813	1.5595e-05	2.68011e-05	0.561884	0.924335	-63790.7	36079.2	0.0799528	0.856254	-0.0334448	-0.393237	0.0738801	0.606	0.997476
Species.s__Clostridium_sp_AM33_3	-0.000124967	5.21892e-05	0.0183991	0.641356	8001.38	18785.6	0.671029	0.986844	-0.0336159	-0.220472	0.125695	0.646	0.997476
SGB.t__SGB4711	-0.000124967	5.21892e-05	0.0183991	0.725045	8001.38	18785.6	0.671029	0.991226	-0.0336159	-0.237743	0.147515	0.616	1
Species.s__Parabacteroides_johnsonii	0.000145018	0.000164498	0.379999	0.924335	-7002.35	5925.85	0.240009	0.912427	-0.0341391	-0.256706	0.0449559	0.466	0.997476
SGB.t__SGB1948	0.000145018	0.000164498	0.379999	0.921792	-7002.35	5925.85	0.240009	0.957017	-0.0341391	-0.232852	0.0463771	0.466	1
Genus.g__Enorma	0.000542715	0.000709568	0.446059	0.837138	-1890.63	1370.52	0.170672	0.767549	-0.0344957	-0.286481	0.0484054	0.588	1
SGB.t__SGB29313	1.57613e-05	9.48883e-06	0.0996616	0.846975	-65352.5	103214	0.527997	0.991226	-0.034629	-0.362154	0.113039	0.578	1
Species.s__Intestinibacillus_sp_Marseille_P6563	1.57613e-05	9.48883e-06	0.0996616	0.829069	-65352.5	103214	0.527997	0.986844	-0.034629	-0.299606	0.0923394	0.54	0.997476
SGB.t__SGB6376	7.25279e-05	0.000104499	0.489165	0.921792	-14304.5	9285.74	0.126452	0.901364	-0.0348789	-0.220487	0.080515	0.588	1
Species.s__GGB4605_SGB6376	7.25279e-05	0.000104499	0.489165	0.924335	-14304.5	9285.74	0.126452	0.856254	-0.0348789	-0.232882	0.101043	0.612	0.997476
SGB.t__SGB14749	0.000609891	0.000698944	0.384859	0.921792	-1704.99	1394.01	0.224036	0.955199	-0.0349592	-0.327476	0.0539111	0.534	1
Species.s__Enorma_massiliensis	0.000609891	0.000698944	0.384859	0.924335	-1704.99	1394.01	0.224036	0.911332	-0.0349592	-0.284205	0.0760136	0.502	0.997476
Species.s__Lentihominibacter_hominis	-1.63888e-05	1.40265e-05	0.245258	0.900829	63918.3	69678.5	0.361071	0.986844	-0.0352175	-0.19429	0.00878683	0.172	0.997476
SGB.t__SGB3961	-1.63888e-05	1.40265e-05	0.245258	0.916131	63918.3	69678.5	0.361071	0.991226	-0.0352175	-0.213029	0.00567188	0.15	1
SGB.t__SGB8059_group	0.000188617	9.72832e-05	0.0551795	0.838189	-5656.02	10071.4	0.575591	0.991226	-0.0358655	-0.393389	0.185041	0.784	1
Species.s__Streptococcus_australis	0.000188617	9.72832e-05	0.0551795	0.807888	-5656.02	10071.4	0.575591	0.986844	-0.0358655	-0.469241	0.221328	0.804	0.997476
SGB.t__SGB14936	7.91618e-05	4.37987e-05	0.0735362	0.838189	-14219.8	22360.6	0.526206	0.991226	-0.0378438	-0.118364	0.0479301	0.178	1
Genus.g__GGB9533	7.91618e-05	4.37987e-05	0.0735362	0.721693	-14219.8	22360.6	0.526206	0.973175	-0.0378438	-0.11637	0.0536241	0.19	1
Species.s__GGB9533_SGB14936	7.91618e-05	4.37987e-05	0.0735362	0.807888	-14219.8	22360.6	0.526206	0.986844	-0.0378438	-0.129141	0.0456815	0.2	0.997476
Species.s__Lachnospiraceae_bacterium	0.00022754	0.000541774	0.675342	0.924335	-5108.63	1741.21	0.00411057	0.577273	-0.0390795	-0.740444	0.117061	0.61	0.997476
Genus.g__GGB4566	0.000251524	0.00022496	0.266059	0.780743	-4649.61	4338.22	0.286277	0.91766	-0.0393172	-0.37052	0.0234316	0.322	1
Species.s__GGB4566_SGB6305	0.000251524	0.00022496	0.266059	0.905303	-4649.61	4338.22	0.286277	0.955368	-0.0393172	-0.342659	0.0210439	0.334	0.997476
SGB.t__SGB6305	0.000251524	0.00022496	0.266059	0.916131	-4649.61	4338.22	0.286277	0.967118	-0.0393172	-0.324541	0.0212369	0.33	1
Genus.g__GGB9760	0.000323849	0.000428331	0.451283	0.839365	-3762.94	2261.24	0.0990737	0.767549	-0.0409691	-0.424857	0.0673128	0.54	1
SGB.t__SGB7259	3.46066e-05	3.1792e-05	0.278829	0.916131	-35259.7	30672.2	0.252935	0.960245	-0.0410227	-0.249261	0.0518551	0.39	1
Species.s__Collinsella_aerofaciens	-0.00354583	0.00267075	0.187145	0.872554	350.665	365.809	0.339961	0.986844	-0.041802	-0.315274	0.0684763	0.396	0.997476
Species.s__Hydrogeniiclostridium_mannosilyticum	-8.89298e-05	5.82178e-05	0.129606	0.859834	14198.4	16797.8	0.399891	0.986844	-0.0424495	-0.544775	0.100069	0.646	0.997476
Genus.g__Hydrogeniiclostridium	-8.89298e-05	5.82178e-05	0.129606	0.731284	14198.4	16797.8	0.399891	0.941108	-0.0424495	-0.622494	0.0973506	0.61	1
SGB.t__SGB14890	-8.89298e-05	5.82178e-05	0.129606	0.846975	14198.4	16797.8	0.399891	0.991226	-0.0424495	-0.556413	0.105107	0.598	1
Genus.g__Segatella	-0.0160777	0.00868276	0.0668553	0.721693	78.5618	112.751	0.487485	0.967394	-0.0424639	-0.283548	0.105162	0.644	1
SGB.t__SGB2328	-8.58907e-05	0.000161691	0.596389	0.928701	14805.8	5894.16	0.0135293	0.663998	-0.0427527	-0.378068	0.0562401	0.518	1
Species.s__Alistipes_ihumii	-8.58907e-05	0.000161691	0.596389	0.924335	14805.8	5894.16	0.0135293	0.616723	-0.0427527	-0.390147	0.0619834	0.48	0.997476
Species.s__Paratractidigestivibacter_faecalis	0.00101837	0.000600586	0.0928931	0.807888	-1256.55	1629.21	0.442283	0.986844	-0.04302	-0.125896	0.0838971	0.36	0.997476
SGB.t__SGB14370	0.00101837	0.000600586	0.0928931	0.844234	-1256.55	1629.21	0.442283	0.991226	-0.04302	-0.129213	0.074304	0.318	1
Genus.g__Paratractidigestivibacter	0.00101837	0.000600586	0.0928931	0.731284	-1256.55	1629.21	0.442283	0.967394	-0.04302	-0.118059	0.0693533	0.33	1
SGB.t__SGB5077	-0.000198967	0.000153101	0.196565	0.88745	6573.69	6376.98	0.304981	0.981888	-0.043972	-0.303055	0.0867774	0.578	1
Species.s__GGB3740_SGB5077	-0.000198967	0.000153101	0.196565	0.872554	6573.69	6376.98	0.304981	0.967404	-0.043972	-0.290041	0.0716182	0.542	0.997476
SGB.t__SGB15244	0.00019297	0.000186154	0.302276	0.916131	-6793.9	5229.3	0.196722	0.935184	-0.0440752	-0.337997	0.0495852	0.4	1
Order.o__OFGB9989	0.00019297	0.000186154	0.302276	0.829899	-6793.9	5229.3	0.196722	0.725671	-0.0440752	-0.311552	0.0507397	0.438	0.995238
Species.s__GGB9712_SGB15244	0.00019297	0.000186154	0.302276	0.915694	-6793.9	5229.3	0.196722	0.910631	-0.0440752	-0.291924	0.0472031	0.428	0.997476
Class.c__CFGB9989	0.00019297	0.000186154	0.302276	0.832801	-6793.9	5229.3	0.196722	0.691919	-0.0440752	-0.31531	0.0513365	0.424	0.9881
Genus.g__GGB9712	0.00019297	0.000186154	0.302276	0.815966	-6793.9	5229.3	0.196722	0.77032	-0.0440752	-0.371113	0.048315	0.412	1
Family.f__FGB9989	0.00019297	0.000186154	0.302276	0.812085	-6793.9	5229.3	0.196722	0.735157	-0.0440752	-0.301807	0.0548204	0.396	0.998
Family.f__FGB1374	-9.16313e-05	7.98824e-05	0.253932	0.769016	14362.4	12203.5	0.24189	0.735157	-0.0442444	-0.31562	0.0885531	0.646	0.998
Class.c__CFGB1374	-9.16313e-05	7.98824e-05	0.253932	0.832801	14362.4	12203.5	0.24189	0.691919	-0.0442444	-0.273187	0.0796997	0.688	0.9881
Order.o__OFGB1374	-9.16313e-05	7.98824e-05	0.253932	0.822438	14362.4	12203.5	0.24189	0.725671	-0.0442444	-0.294151	0.0792919	0.672	0.995238
Species.s__Methanobrevibacter_smithii	0.00161417	0.00218305	0.461291	0.924335	-839.387	441.959	0.0602769	0.856254	-0.0455511	-0.355308	0.0627267	0.486	0.997476
Genus.g__Methanobrevibacter	0.00161417	0.00218305	0.461291	0.84152	-839.387	441.959	0.0602769	0.767549	-0.0455511	-0.374841	0.0678129	0.476	1
Genus.g__GGB9707	0.000102226	7.18089e-05	0.157502	0.731284	-13496.2	13601.1	0.32334	0.92577	-0.0463832	-0.203409	0.0613981	0.386	1
Species.s__GGB9707_SGB15229	0.000102226	7.18089e-05	0.157502	0.872554	-13496.2	13601.1	0.32334	0.986844	-0.0463832	-0.222514	0.0826509	0.402	0.997476
SGB.t__SGB15229	0.000102226	7.18089e-05	0.157502	0.878293	-13496.2	13601.1	0.32334	0.991226	-0.0463832	-0.212351	0.110143	0.464	1
SGB.t__SGB15332	0.00550516	0.00253438	0.0320695	0.762268	-255.788	386.37	0.509404	0.991226	-0.0473408	-0.34587	0.133325	0.516	1
Genus.g__Merdimonas	0.000561931	0.000229679	0.0160659	0.721693	-2550.79	4265.02	0.551079	0.973826	-0.0481885	-0.285735	0.207662	0.62	1
Species.s__Merdimonas_faecis	0.000561931	0.000229679	0.0160659	0.641356	-2550.79	4265.02	0.551079	0.986844	-0.0481885	-0.268606	0.193955	0.648	0.997476
SGB.t__SGB4626	0.000561931	0.000229679	0.0160659	0.725045	-2550.79	4265.02	0.551079	0.991226	-0.0481885	-0.308257	0.188779	0.698	1
Genus.g__GGB3550	-0.000141965	0.000107485	0.189415	0.731284	10198.9	9074.79	0.26363	0.883515	-0.0486767	-0.235345	0.0290116	0.234	1
SGB.t__SGB15159	-0.000139109	0.00010733	0.19776	0.88745	10549.1	9084.21	0.24817	0.960245	-0.0493354	-0.194321	0.0253004	0.168	1
Genus.g__GGB3034	-3.44933e-05	2.99219e-05	0.251595	0.767437	42567.1	32529.5	0.193538	0.767549	-0.0493623	-0.363594	0.0316458	0.298	1
Species.s__GGB3034_SGB4030	-3.44933e-05	2.99219e-05	0.251595	0.900829	42567.1	32529.5	0.193538	0.905103	-0.0493623	-0.319007	0.0465856	0.298	0.997476
SGB.t__SGB4030	-3.44933e-05	2.99219e-05	0.251595	0.916131	42567.1	32529.5	0.193538	0.929159	-0.0493623	-0.399075	0.0477051	0.278	1
Species.s__Merdibacter_massiliensis	-5.44406e-06	5.373e-06	0.31326	0.915694	272002	180687	0.135229	0.856254	-0.049783	-0.311211	0.107009	0.656	0.997476
SGB.t__SGB29307	-5.44406e-06	5.373e-06	0.31326	0.916131	272002	180687	0.135229	0.901364	-0.049783	-0.340271	0.107733	0.638	1
Genus.g__Merdibacter	-5.44406e-06	5.373e-06	0.31326	0.815966	272002	180687	0.135229	0.767549	-0.049783	-0.338279	0.105872	0.668	1
Family.f__FGB52309	1.74192e-05	2.20291e-05	0.430864	0.812085	-85277.6	43759	0.0539876	0.693183	-0.0499401	-0.477076	0.070415	0.406	0.998
SGB.t__SGB74412	1.74192e-05	2.20291e-05	0.430864	0.921792	-85277.6	43759	0.0539876	0.901364	-0.0499401	-0.385038	0.075781	0.532	1
Species.s__GGB53380_SGB74412	1.74192e-05	2.20291e-05	0.430864	0.924335	-85277.6	43759	0.0539876	0.856254	-0.0499401	-0.406378	0.0772245	0.564	0.997476
Genus.g__GGB53380	1.74192e-05	2.20291e-05	0.430864	0.833521	-85277.6	43759	0.0539876	0.767549	-0.0499401	-0.374157	0.0715221	0.5	1
Order.o__OFGB52309	1.74192e-05	2.20291e-05	0.430864	0.829899	-85277.6	43759	0.0539876	0.68667	-0.0499401	-0.450662	0.0693143	0.514	0.995238
Class.c__CFGB52309	1.74192e-05	2.20291e-05	0.430864	0.832801	-85277.6	43759	0.0539876	0.639852	-0.0499401	-0.316957	0.0708941	0.494	0.9881
SGB.t__SGB4327	0.00440594	0.00266628	0.101398	0.846975	-337.991	366.542	0.358586	0.991226	-0.0500645	-0.286697	0.0416259	0.342	1
Genus.g__GGB3277	0.00440594	0.00266628	0.101398	0.731284	-337.991	366.542	0.358586	0.92577	-0.0500645	-0.280742	0.0254811	0.324	1
Species.s__GGB3277_SGB4327	0.00440594	0.00266628	0.101398	0.831283	-337.991	366.542	0.358586	0.986844	-0.0500645	-0.289827	0.0367102	0.324	0.997476
SGB.t__SGB1626	-0.0148541	0.00797946	0.0654388	0.838189	100.882	122.577	0.412369	0.991226	-0.0503785	-0.314403	0.125106	0.672	1
Species.s__Segatella_copri	-0.0148541	0.00797946	0.0654388	0.807888	100.882	122.577	0.412369	0.986844	-0.0503785	-0.301125	0.147949	0.628	0.997476
SGB.t__SGB4557	0.000667266	0.00102717	0.517347	0.92341	-2265.11	929.365	0.0164791	0.663998	-0.050813	-0.570687	0.130007	0.652	1
Species.s__Ruminococcus_lactaris	0.000667266	0.00102717	0.517347	0.924335	-2265.11	929.365	0.0164791	0.616723	-0.050813	-0.465839	0.112031	0.636	0.997476
Genus.g__Lacrimispora	-0.000230494	0.000104945	0.0302474	0.721693	6615.55	9327.8	0.479754	0.967394	-0.0512638	-0.320917	0.0876089	0.47	1
Species.s__Lacrimispora_amygdalina	-0.000230494	0.000104945	0.0302474	0.721058	6615.55	9327.8	0.479754	0.986844	-0.0512638	-0.303103	0.0947617	0.436	0.997476
SGB.t__SGB4716	-0.000230494	0.000104945	0.0302474	0.762268	6615.55	9327.8	0.479754	0.991226	-0.0512638	-0.294771	0.110723	0.438	1
Order.o__OFGB45503	0.000102465	8.5697e-05	0.234494	0.822438	-15021.3	11356	0.188788	0.725671	-0.0517451	-0.389262	0.0448621	0.394	0.995238
Class.c__CFGB45503	0.000102465	8.5697e-05	0.234494	0.832801	-15021.3	11356	0.188788	0.691919	-0.0517451	-0.350819	0.0524717	0.418	0.9881
Family.f__FGB45503	0.000102465	8.5697e-05	0.234494	0.769016	-15021.3	11356	0.188788	0.735157	-0.0517451	-0.400626	0.0441038	0.382	0.998
Order.o__OFGB12107	0.00151728	0.000948147	0.112518	0.698172	-1015.84	1030.16	0.32635	0.814834	-0.0518174	-0.32064	0.0468068	0.33	0.995238
Genus.g__GGB34797	0.00151728	0.000948147	0.112518	0.731284	-1015.84	1030.16	0.32635	0.92577	-0.0518174	-0.329924	0.0452546	0.388	1
Class.c__CFGB12107	0.00151728	0.000948147	0.112518	0.748154	-1015.84	1030.16	0.32635	0.773879	-0.0518174	-0.341884	0.0396169	0.376	0.9881
Family.f__FGB12107	0.00151728	0.000948147	0.112518	0.732119	-1015.84	1030.16	0.32635	0.845185	-0.0518174	-0.374295	0.0482301	0.35	0.998
Phylum.p__Euryarchaeota	0.00185804	0.00231769	0.424533	0.613214	-839.683	415.368	0.0457679	0.523728	-0.0524514	-0.504913	0.0703321	0.41	0.886167
Order.o__Methanobacteriales	0.00185804	0.00231769	0.424533	0.829899	-839.683	415.368	0.0457679	0.68667	-0.0524514	-0.446525	0.0723598	0.416	0.995238
Class.c__Methanobacteria	0.00185804	0.00231769	0.424533	0.832801	-839.683	415.368	0.0457679	0.639852	-0.0524514	-0.4714	0.0555384	0.428	0.9881
Family.f__Methanobacteriaceae	0.00185804	0.00231769	0.424533	0.812085	-839.683	415.368	0.0457679	0.693183	-0.0524514	-0.408693	0.0663551	0.442	0.998
Kingdom.k__Archaea	0.00186078	0.00231795	0.423905	0.565206	-839.867	415.316	0.0456944	0.182778	-0.0525402	-0.368788	0.0733025	0.482	0.666667
Genus.g__GGB9790	9.34921e-05	8.58258e-05	0.278481	0.809337	-16756	11315.5	0.141655	0.767549	-0.052666	-0.345804	0.0576664	0.434	1
Species.s__GGB9790_SGB15413	9.34921e-05	8.58258e-05	0.278481	0.915694	-16756	11315.5	0.141655	0.856254	-0.052666	-0.357793	0.0664452	0.428	0.997476
SGB.t__SGB15413	9.34921e-05	8.58258e-05	0.278481	0.916131	-16756	11315.5	0.141655	0.901364	-0.052666	-0.319812	0.0465547	0.446	1
Genus.g__GGB33469	0.000425183	0.000425204	0.319611	0.815966	-3695.52	2279.36	0.107954	0.767549	-0.0528247	-0.331116	0.0507899	0.364	1
Genus.g__Eubacterium	0.00259559	0.00129065	0.0468565	0.721693	-609.351	757.947	0.423243	0.960038	-0.0531727	-0.281614	0.0732966	0.338	1
Family.f__Muribaculaceae	0.00120212	0.00120821	0.322022	0.812085	-1320.64	801.86	0.102554	0.709764	-0.0533726	-0.361478	0.0919731	0.652	0.998
Genus.g__Victivallis	0.000231559	0.000153321	0.133946	0.731284	-6890.71	6364.54	0.281434	0.916159	-0.0536428	-0.272811	0.018521	0.276	1
SGB.t__SGB714	0.00181996	0.0020112	0.367564	0.921792	-900.832	479.907	0.0632803	0.901364	-0.0551178	-0.444652	0.0612129	0.356	1
Species.s__GGB87445_SGB15180	0.00207448	0.00105536	0.0519535	0.807888	-800.288	926.491	0.389676	0.986844	-0.0558138	-0.309738	0.0615125	0.336	0.997476
SGB.t__SGB15180	0.00207448	0.00105536	0.0519535	0.838189	-800.288	926.491	0.389676	0.991226	-0.0558138	-0.2751	0.0548153	0.31	1
Genus.g__GGB9634	0.00191212	0.00144796	0.189492	0.731284	-879.818	672.216	0.193448	0.767549	-0.056558	-0.454589	0.0536701	0.34	1
Genus.g__Coprococcus	0.00407795	0.00314852	0.198067	0.731284	-423.912	308.897	0.172881	0.767549	-0.0581171	-0.295926	0.0600639	0.32	1
Genus.g__Raoultibacter	1.68851e-05	1.23651e-05	0.174972	0.731284	-103093	78716.3	0.193161	0.767549	-0.0585222	-0.356311	0.0978298	0.508	1
Species.s__GGB33469_SGB15236	0.000453483	0.000393997	0.25233	0.900829	-3930.58	2460.79	0.113207	0.856254	-0.0599244	-0.359865	0.0557938	0.362	0.997476
SGB.t__SGB15236	0.000453483	0.000393997	0.25233	0.916131	-3930.58	2460.79	0.113207	0.901364	-0.0599244	-0.334769	0.0599802	0.346	1
Genus.g__GGB3444	-7.19811e-06	1.13761e-05	0.528267	0.847049	248111	82787.1	0.00340321	0.210999	-0.0600413	-0.378303	0.10981	0.42	1
SGB.t__SGB4594	-7.19811e-06	1.13761e-05	0.528267	0.927469	248111	82787.1	0.00340321	0.525795	-0.0600413	-0.402962	0.0803736	0.412	1
Species.s__GGB3444_SGB4594	-7.19811e-06	1.13761e-05	0.528267	0.924335	248111	82787.1	0.00340321	0.577273	-0.0600413	-0.390973	0.0969055	0.376	0.997476
Genus.g__GGB38744	3.57918e-05	2.76043e-05	0.197584	0.731284	-50574.3	35202.7	0.153788	0.767549	-0.0608553	-0.397612	0.0245858	0.286	1
Species.s__GGB38744_SGB14842	3.57918e-05	2.76043e-05	0.197584	0.872554	-50574.3	35202.7	0.153788	0.856254	-0.0608553	-0.366253	0.0323108	0.294	0.997476
SGB.t__SGB14842	3.57918e-05	2.76043e-05	0.197584	0.88745	-50574.3	35202.7	0.153788	0.901364	-0.0608553	-0.315927	0.0392545	0.312	1
Species.s__GGB9788_SGB15411	5.36504e-05	3.42149e-05	0.119852	0.831283	-33909.4	28487.5	0.236603	0.912427	-0.0611615	-0.315474	0.0677988	0.32	0.997476
Genus.g__GGB9788	5.36504e-05	3.42149e-05	0.119852	0.731284	-33909.4	28487.5	0.236603	0.824914	-0.0611615	-0.314759	0.0680693	0.41	1
SGB.t__SGB15411	5.36504e-05	3.42149e-05	0.119852	0.846975	-33909.4	28487.5	0.236603	0.957017	-0.0611615	-0.313613	0.0856459	0.406	1
Genus.g__GGB9646	9.93046e-06	7.80669e-06	0.206141	0.731284	-183625	124410	0.142944	0.767549	-0.0613037	-0.626488	0.078858	0.506	1
SGB.t__SGB15123	9.93046e-06	7.80669e-06	0.206141	0.88745	-183625	124410	0.142944	0.901364	-0.0613037	-0.587314	0.0752328	0.462	1
Species.s__GGB9646_SGB15123	9.93046e-06	7.80669e-06	0.206141	0.872554	-183625	124410	0.142944	0.856254	-0.0613037	-0.566993	0.078975	0.478	0.997476
Class.c__CFGB3062	0.000852316	0.000449429	0.060624	0.621396	-2139.48	2173.32	0.327168	0.773879	-0.0613048	-0.34718	0.0718864	0.342	0.9881
Order.o__OFGB3062	0.000852316	0.000449429	0.060624	0.533491	-2139.48	2173.32	0.327168	0.814834	-0.0613048	-0.318212	0.0736906	0.324	0.995238
Family.f__FGB3062	0.000852316	0.000449429	0.060624	0.671195	-2139.48	2173.32	0.327168	0.845185	-0.0613048	-0.337386	0.067913	0.36	0.998
Genus.g__GGB9747	0.000852316	0.000449429	0.060624	0.721693	-2139.48	2173.32	0.327168	0.92577	-0.0613048	-0.328953	0.0491476	0.338	1
SGB.t__SGB15342	-0.00308886	0.00165769	0.0651806	0.838189	596.903	589.066	0.313245	0.991226	-0.0619851	-0.325807	0.0328342	0.272	1
Species.s__GGB9747_SGB15356	0.000870891	0.000448777	0.0549646	0.807888	-2132.05	2176.58	0.329564	0.986844	-0.0624233	-0.361519	0.080471	0.396	0.997476
SGB.t__SGB15356	0.000870891	0.000448777	0.0549646	0.838189	-2132.05	2176.58	0.329564	0.991226	-0.0624233	-0.318635	0.0806478	0.348	1
Species.s__GGB34797_SGB14322	0.00158783	0.000933241	0.0917977	0.807888	-1192.55	1044.98	0.256376	0.931392	-0.0636599	-0.371047	0.0314741	0.258	0.997476
SGB.t__SGB14322	0.00158783	0.000933241	0.0917977	0.844234	-1192.55	1044.98	0.256376	0.960245	-0.0636599	-0.435369	0.0320351	0.234	1
Species.s__Massiliimalia_massiliensis	1.73345e-05	1.03169e-05	0.0958605	0.821253	-109810	94505.8	0.247893	0.923964	-0.0639943	-0.275689	0.0655055	0.278	0.997476
SGB.t__SGB29347	1.73345e-05	1.03169e-05	0.0958605	0.846975	-109810	94505.8	0.247893	0.960245	-0.0639943	-0.289997	0.0545975	0.336	1
Order.o__OFGB1354	0.00255098	0.00248242	0.306469	0.829899	-762.087	388.22	0.0522878	0.68667	-0.0653579	-0.469036	0.0611137	0.352	0.995238
Genus.g__GGB3304	0.00255098	0.00248242	0.306469	0.815966	-762.087	388.22	0.0522878	0.767549	-0.0653579	-0.407224	0.0535061	0.34	1
Family.f__FGB1354	0.00255098	0.00248242	0.306469	0.812085	-762.087	388.22	0.0522878	0.693183	-0.0653579	-0.409718	0.054272	0.334	0.998
Class.c__CFGB1354	0.00255098	0.00248242	0.306469	0.832801	-762.087	388.22	0.0522878	0.639852	-0.0653579	-0.486105	0.0451868	0.306	0.9881
Genus.g__GGB3486	-8.05776e-05	7.64992e-05	0.294593	0.815966	24283.9	12606.1	0.0567635	0.767549	-0.0657837	-0.408657	0.130582	0.692	1
Species.s__GGB3486_SGB4658	-8.05776e-05	7.64992e-05	0.294593	0.915694	24283.9	12606.1	0.0567635	0.856254	-0.0657837	-0.358153	0.124229	0.748	0.997476
SGB.t__SGB4658	-8.05776e-05	7.64992e-05	0.294593	0.916131	24283.9	12606.1	0.0567635	0.901364	-0.0657837	-0.422108	0.145572	0.71	1
Order.o__OFGB10055	0.000330692	0.00023404	0.160594	0.757086	-5932.62	4152.49	0.156061	0.68667	-0.0659563	-0.39648	0.0244619	0.286	0.995238
Genus.g__GGB6606	0.000330692	0.00023404	0.160594	0.731284	-5932.62	4152.49	0.156061	0.767549	-0.0659563	-0.436746	0.0290724	0.266	1
SGB.t__SGB9340	0.000330692	0.00023404	0.160594	0.878293	-5932.62	4152.49	0.156061	0.901364	-0.0659563	-0.42703	0.0303335	0.288	1
Class.c__CFGB10055	0.000330692	0.00023404	0.160594	0.823044	-5932.62	4152.49	0.156061	0.639852	-0.0659563	-0.424342	0.028958	0.276	0.9881
Family.f__FGB10055	0.000330692	0.00023404	0.160594	0.732119	-5932.62	4152.49	0.156061	0.711456	-0.0659563	-0.466325	0.0247296	0.286	0.998
Species.s__GGB6606_SGB9340	0.000330692	0.00023404	0.160594	0.872554	-5932.62	4152.49	0.156061	0.856254	-0.0659563	-0.444631	0.0313721	0.27	0.997476
SGB.t__SGB4780	-0.000337737	0.000272538	0.217997	0.88745	5828.55	3555.21	0.104114	0.901364	-0.0661797	-0.377536	0.0344246	0.26	1
Species.s__Fusicatenibacter_sp_CLA_AA_H277	-0.000337737	0.000272538	0.217997	0.876143	5828.55	3555.21	0.104114	0.856254	-0.0661797	-0.36109	0.0418964	0.236	0.997476
Species.s__GGB3304_SGB4367	0.00297698	0.00240159	0.217866	0.876143	-668.783	403.337	0.100277	0.856254	-0.0669341	-0.488534	0.0414781	0.26	0.997476
SGB.t__SGB4367	0.00297698	0.00240159	0.217866	0.88745	-668.783	403.337	0.100277	0.901364	-0.0669341	-0.442526	0.0347992	0.234	1
SGB.t__SGB15467	0.000163484	0.000177493	0.359104	0.921792	-13114.1	5378.22	0.0164316	0.663998	-0.0720775	-0.6078	0.108269	0.492	1
Species.s__GGB9719_SGB15272	-0.00019953	0.000218489	0.363194	0.924335	11063.6	4359.36	0.0126207	0.616723	-0.0742149	-0.393079	0.0406489	0.248	0.997476
SGB.t__SGB15272	-0.00019953	0.000218489	0.363194	0.921792	11063.6	4359.36	0.0126207	0.663998	-0.0742149	-0.38669	0.0214436	0.232	1
Genus.g__GGB3740	-0.000278326	0.000173293	0.111226	0.731284	8030.34	5607.9	0.155122	0.767549	-0.0751405	-0.386006	0.0365588	0.212	1
Genus.g__GGB3353	-3.92633e-05	4.98505e-05	0.432676	0.833521	57420.3	18869.4	0.00295928	0.210999	-0.0757945	-0.343523	0.0686988	0.286	1
SGB.t__SGB4437	-3.92633e-05	4.98505e-05	0.432676	0.921792	57420.3	18869.4	0.00295928	0.525795	-0.0757945	-0.417817	0.0539145	0.268	1
Species.s__GGB3353_SGB4437	-3.92633e-05	4.98505e-05	0.432676	0.924335	57420.3	18869.4	0.00295928	0.577273	-0.0757945	-0.410042	0.0540082	0.27	0.997476
Class.c__CFGB2837	0.000121954	8.44979e-05	0.151889	0.823044	-19382.7	11457.6	0.0936714	0.639852	-0.0794692	-0.428269	0.0765637	0.67	0.9881
Order.o__OFGB2837	0.000121954	8.44979e-05	0.151889	0.757086	-19382.7	11457.6	0.0936714	0.68667	-0.0794692	-0.481868	0.0743483	0.558	0.995238
Family.f__FGB2837	0.000121954	8.44979e-05	0.151889	0.732119	-19382.7	11457.6	0.0936714	0.709764	-0.0794692	-0.481949	0.0731549	0.524	0.998
Genus.g__GGB87445	0.00277831	0.00108067	0.0115307	0.721693	-863.824	904.077	0.341531	0.92577	-0.0806848	-0.356068	0.0829209	0.342	1
Species.s__GGB3032_SGB4027	8.4974e-05	6.51694e-05	0.195094	0.872554	-31011.4	14749.6	0.0378985	0.856254	-0.0885919	-0.432167	0.0835694	0.522	0.997476
Genus.g__GGB3032	8.4974e-05	6.51694e-05	0.195094	0.731284	-31011.4	14749.6	0.0378985	0.767549	-0.0885919	-0.512369	0.089956	0.484	1
SGB.t__SGB4027	8.4974e-05	6.51694e-05	0.195094	0.88745	-31011.4	14749.6	0.0378985	0.901364	-0.0885919	-0.530143	0.0947299	0.48	1
Genus.g__GGB51960	0.000126363	6.15704e-05	0.0426007	0.721693	-21629.8	15796.6	0.173838	0.767549	-0.091888	-0.467876	0.0367606	0.146	1
SGB.t__SGB72480	0.000126363	6.15704e-05	0.0426007	0.823977	-21629.8	15796.6	0.173838	0.929159	-0.091888	-0.404974	0.0238424	0.146	1
Species.s__GGB51960_SGB72480	0.000126363	6.15704e-05	0.0426007	0.789999	-21629.8	15796.6	0.173838	0.889868	-0.091888	-0.409803	0.0271627	0.166	0.997476
SGB.t__SGB14250	0.000185114	0.000130738	0.159733	0.878293	-16994.7	7319.92	0.0221792	0.761488	-0.105764	-0.628737	0.0529127	0.298	1
Class.c__CFGB2952	0.000185114	0.000130738	0.159733	0.823044	-16994.7	7319.92	0.0221792	0.639852	-0.105764	-0.695435	0.0709126	0.316	0.9881
Order.o__OFGB2952	0.000185114	0.000130738	0.159733	0.757086	-16994.7	7319.92	0.0221792	0.68667	-0.105764	-0.500345	0.0651909	0.282	0.995238
Family.f__FGB2952	0.000185114	0.000130738	0.159733	0.732119	-16994.7	7319.92	0.0221792	0.675489	-0.105764	-0.580009	0.0656028	0.27	0.998
Genus.g__GGB9293	0.000185114	0.000130738	0.159733	0.731284	-16994.7	7319.92	0.0221792	0.750062	-0.105764	-0.549551	0.0706144	0.32	1
Species.s__GGB9293_SGB14250	0.000185114	0.000130738	0.159733	0.872554	-16994.7	7319.92	0.0221792	0.707272	-0.105764	-0.560871	0.0751458	0.322	0.997476
Class.c__CFGB79294	0.00316276	0.00114373	0.00670975	0.2751	-1057.48	851.708	0.217149	0.691919	-0.112441	-0.613133	0.0644933	0.256	0.9881
Order.o__OFGB79294	0.00316276	0.00114373	0.00670975	0.221422	-1057.48	851.708	0.217149	0.725671	-0.112441	-0.642995	0.0565047	0.244	0.995238
Family.f__FGB79294	0.00316276	0.00114373	0.00670975	0.260003	-1057.48	851.708	0.217149	0.735157	-0.112441	-0.57291	0.0522338	0.24	0.998
Phylum.p__Lentisphaerae	0.000619237	0.000249146	0.0145021	0.162103	-5490.11	3901.84	0.162364	0.523728	-0.114294	-0.486843	0.0779174	0.236	0.886167
Species.s__Alistipes_indistinctus	0.000270834	0.000124187	0.031405	0.721058	-12661	7804.17	0.10773	0.856254	-0.115281	-0.640799	0.0163922	0.118	0.997476
SGB.t__SGB2325	0.000270834	0.000124187	0.031405	0.762268	-12661	7804.17	0.10773	0.901364	-0.115281	-0.484843	0.0159876	0.126	1
Genus.g__GGB9642	0.000826049	0.000402329	0.0425184	0.721693	-4179.7	2404.58	0.0851024	0.767549	-0.116074	-0.595887	0.0260503	0.158	1
Species.s__GGB9642_SGB15119	0.000826049	0.000402329	0.0425184	0.789999	-4179.7	2404.58	0.0851024	0.856254	-0.116074	-0.623594	0.0228875	0.142	0.997476
SGB.t__SGB15119	0.000826049	0.000402329	0.0425184	0.823977	-4179.7	2404.58	0.0851024	0.901364	-0.116074	-0.641633	0.0242418	0.148	1
Class.c__Lentisphaeria	0.000367645	0.000166939	0.0298124	0.613115	-9478.24	5804.67	0.105493	0.639852	-0.11715	-0.603127	0.0332726	0.184	0.9881
Order.o__Victivallales	0.000367645	0.000166939	0.0298124	0.533491	-9478.24	5804.67	0.105493	0.68667	-0.11715	-0.531221	0.031162	0.168	0.995238
Family.f__Victivallaceae	0.000367645	0.000166939	0.0298124	0.671195	-9478.24	5804.67	0.105493	0.709764	-0.11715	-0.556956	0.0419436	0.168	0.998
SGB.t__SGB4781	0.000251531	0.000222518	0.260866	0.916131	-14044.1	4191.36	0.00112079	0.525795	-0.118761	-0.752972	0.0707037	0.3	1
Species.s__Eubacterium_ventriosum	0.00132129	0.000574715	0.0234642	0.641356	-2763.03	1685.94	0.104234	0.856254	-0.122735	-0.559106	0.0173864	0.094	0.997476
SGB.t__SGB5045	0.00132129	0.000574715	0.0234642	0.725045	-2763.03	1685.94	0.104234	0.901364	-0.122735	-0.493037	0.0222554	0.106	1
Class.c__CFGB2932	0.000470315	0.000125272	0.000284158	0.0349514	-9727.84	7775.25	0.213668	0.691919	-0.153812	-0.58405	0.0741806	0.184	0.9881
Order.o__OFGB2932	0.000470315	0.000125272	0.000284158	0.0375088	-9727.84	7775.25	0.213668	0.725671	-0.153812	-0.583639	0.0611323	0.156	0.995238
Family.f__FGB2932	0.000470315	0.000125272	0.000284158	0.0440445	-9727.84	7775.25	0.213668	0.735157	-0.153812	-0.610411	0.0436654	0.156	0.998
Genus.g__GGB9261	0.000470315	0.000125272	0.000284158	0.105707	-9727.84	7775.25	0.213668	0.807543	-0.153812	-0.670498	0.0824709	0.172	1
Species.s__GGB9261_SGB14209	0.000470315	0.000125272	0.000284158	0.0407767	-9727.84	7775.25	0.213668	0.911332	-0.153812	-0.626261	0.0500766	0.148	0.997476
SGB.t__SGB14209	0.000470315	0.000125272	0.000284158	0.0585365	-9727.84	7775.25	0.213668	0.955199	-0.153812	-0.592192	0.0565458	0.156	1
